# Supplementary material for: Advanced Paternal Age and Sperm Proteome Dynamics: A Possible Explanation for Age-Associated Male Fertility Decline
Source: Cells. 2025 May 30;14(11):813. doi: 10.3390/cells14110813 (PMC12153847; doi:10.3390/cells14110813)
Supplement: Supplementary file 1 [file cells-14-00813-s001.zip]

Archive with 1 entries (1 files):
- cells-3630608-supplementary.xlsx
