# Supplementary material for: Advanced Paternal Age and Sperm Proteome Dynamics: A Possible Explanation for Age-Associated Male Fertility Decline
Source: Cells. 2025 May 30;14(11):813. doi: 10.3390/cells14110813 (PMC12153847; doi:10.3390/cells14110813)
Supplement: Supplementary file 1 [file cells-14-00813-s001.zip › cells-3630608-supplementary.xlsx]

## Sheet: Table S1
Table S1 - Basic semen parameters, clinical and demographic data of the 19 samples used for LC-MS/MS analysis. Legend: TM, total motility; PM, progressive motility; NPM, non-progressive motility; IM, immotility; C, concentration; TOTAL_SPZ, total spermatozoa; TERATO_INDEX, teratozoospermic index).
Group	Age (years)	Sexual abstinence (days)	Liquefaction	Apearance	Viscosity		Motility parameters				C (x106/ml)	TOTAL_SPZ (x106)	Morphology parameters				TERATO_INDEX
						Volume (ml)	TM (%)	PM (%)	NPM (%)	IM (%)			NORMAL (%)	HEAD (%)	MIDPIECE (%)	TAIL (%)
G1: ≤ 30 years	19	8	COMPLETE	NORMAL	NORMAL	7	49	31	18	51	28	196
G1: ≤ 30 years	23	7	COMPLETE	NORMAL	NORMAL	2	66	39	27	34	235	470	9	85	49	28	1.78
G1: ≤ 30 years	28	4	COMPLETE	NORMAL	NORMAL	6.5	56	43	13	44	22	143	7	80	49	19	1.59
G1: ≤ 30 years	30	5	COMPLETE	NORMAL	INCREASED	2	64	46	18	36	101	202	5	87	45	24	1.64
G2: 31-35 years	33	7	COMPLETE	NORMAL	NORMAL	4.5	74	58	16	26	129	581	7	89	38	13	1.51
G2: 31-35 years	34	3	COMPLETE	NORMAL	NORMAL	2.5	70	52	18	30	79	198	8	91	40	26	1.71
G2: 31-35 years	34	2	COMPLETE	NORMAL	NORMAL	2	73	56	17	27	75	150	10	81	39	23	1.59
G2: 31-35 years	35	3	COMPLETE	NORMAL	NORMAL	4.5	85	71	14	15	57	257	6	85	46	14	1.54
G2: 31-35 years	35	4	COMPLETE	NORMAL	NORMAL	2.5	73	57	16	27	65	163	7	82	56	26	1.76
G3: 36-40 years	37	3	COMPLETE	NORMAL	NORMAL	2	67	55	12	33	195	390	6	90	47	19	1.66
G3: 36-40 years	37	3	COMPLETE	NORMAL	NORMAL	3.5	55	45	10	45	48	168	9	85	49	20	1.69
G3: 36-40 years	38	3	COMPLETE	NORMAL	NORMAL	5	70	48	22	30	52	260		85	69	19	1.92
G3: 36-40 years	38	5	COMPLETE	NORMAL	NORMAL	4	65	52	13	35	60	240	7	82	46	27	1.67
G3: 36-40 years	39	3	COMPLETE	NORMAL	INCREASED	4.5	60	43	17	40	26	117	5	92	53	26	1.8
G4: > 40 years	41	2	COMPLETE	NORMAL	NORMAL	3.5	69	45	14	41	27	95	5	91	43	23	1.65
G4: > 40 years	41	2	COMPLETE	NORMAL	INCREASED	4	53	32	21	47	62	248	6	85	46	20	1.61
G4: > 40 years	42	3	COMPLETE	NORMAL	NORMAL	7	69	46	13	41	20	140	5	90	62	32	1.94
G4: > 40 years	44	3	COMPLETE	NORMAL	NORMAL	2	62	51	11	38	148	296	9	74	55	20	1.64
G4: > 40 years	55	7	COMPLETE	NORMAL	INCREASED	3.5	75	63	12	25	48	168	5	91	50	27	1.77

## Sheet: Table S2
Table S2 - List of identified proteins by LC-MS/MS analysis.
Protein IDs	Majority protein IDs	Protein names	Gene names	LFQ intensity Above40_rep1	LFQ intensity Above40_rep2	LFQ intensity Above40_rep3	LFQ intensity Above40_rep4	LFQ intensity Above40_rep5	LFQ intensity Between30and35_rep1	LFQ intensity Between30and35_rep2	LFQ intensity Between30and35_rep3	LFQ intensity Between30and35_rep4	LFQ intensity Between30and35_rep5	LFQ intensity Between35and40_rep1	LFQ intensity Between35and40_rep2	LFQ intensity Between35and40_rep3	LFQ intensity Between35and40_rep4	LFQ intensity Between35and40_rep5	LFQ intensity Lower30_rep1	LFQ intensity Lower30_rep2	LFQ intensity Lower30_rep3	LFQ intensity Lower30_rep4	Peptides	Razor unique peptides	Unique peptides	Sequence coverage	Unique razor sequence coverage	Unique sequence coverage	Q value	Score	Intensity	MS MS count	iBAQ	Potential contaminant	Taxonomy IDs	iBAQ Above40_rep1	iBAQ Above40_rep2	iBAQ Above40_rep3	iBAQ Above40_rep4	iBAQ Above40_rep5	iBAQ Between30and35_rep1	iBAQ Between30and35_rep2	iBAQ Between30and35_rep3	iBAQ Between30and35_rep4	iBAQ Between30and35_rep5	iBAQ Between35and40_rep1	iBAQ Between35and40_rep2	iBAQ Between35and40_rep3	iBAQ Between35and40_rep4
CON__P02768-1;P02768	CON__P02768-1;P02768	Albumin	ALB	1480900000	1838700000	1326100000	2402700000	2479700000	1521200000	1317400000	1410600000	1947100000	1893300000	2270300000	1437900000	1195700000	1305300000	2115800000	1304900000	1535900000	1876200000	2075600000	88	88	82	89.7	89.7	87.2	0	323.31	542030000000	10606	6963200000	+	-1;9606	435300000	291670000	303730000	416180000	570800000	267900000	240760000	293140000	430140000	336500000	505270000	411430000	233850000	276900000
Q99878;Q96KK5;Q9BTM1;Q16777;Q6FI13;P20671;P0C0S8	Q99878;Q96KK5;Q9BTM1;Q16777;Q6FI13;P20671;P0C0S8	Histone H2A type 1-J;Histone H2A type 1-H;Histone H2A.J;Histone H2A type 2-C;Histone H2A type 2-A;Histone H2A type 1-D;Histone H2A type 1	H2AC14;H2AC12;H2AJ;H2AC20;H2AC18;H2AC7;H2AC16	1123500000	442320000	186870000	1672200000	427790000	768040000	424630000	422840000	367440000	569790000	1308000000	232190000	537250000	400330000	1608700000	1355700000	638220000	319920000	429990000	8	8	3	36.7	36.7	28.9	0	183.58	22766000000	599	3995500000		9606;9606;9606;9606;9606;9606;9606	347940000	131930000	98542000	490750000	122510000	217580000	139200000	157080000	134520000	176130000	395130000	90615000	134290000	130520000
CON__P00761	CON__P00761			954530000	1043800000	877330000	1467800000	1173800000	1083800000	1184300000	1027000000	1078200000	1155100000	1272200000	860140000	1094000000	1000500000	1122600000	1040700000	931850000	1281000000	1166100000	10	10	10	49.8	49.8	49.8	0	323.31	55558000000	676	3424900000	+	-1	205660000	130360000	195500000	214910000	191080000	162280000	152580000	130480000	180360000	194020000	195200000	170110000	201790000	186080000
P36969	P36969	Phospholipid hydroperoxide glutathione peroxidase	GPX4	828330000	878040000	773640000	918100000	959170000	1085000000	831490000	928490000	791060000	1089400000	1172200000	918410000	767830000	822040000	813520000	740180000	869040000	927270000	1022200000	23	23	23	66	66	66	0	323.31	102760000000	2783	3353700000		9606	93783000	146460000	208830000	166560000	203660000	195560000	147350000	203180000	170500000	200580000	240440000	181560000	171060000	155470000
Q96A08	Q96A08	Histone H2B type 1-A	H2BC1	898150000	371950000	408830000	1522200000	351480000	420500000	361900000	306610000	328900000	351650000	1108300000	271090000	377910000	302400000	1470600000	1062500000	503710000	167910000	338810000	11	11	6	54.3	54.3	32.3	0	290.13	27678000000	965	3219300000		9606	335100000	107930000	164100000	428520000	111340000	120190000	73813000	92208000	53027000	98734000	344840000	96918000	91808000	65295000
P62805	P62805	Histone H4	H4C2	392930000	281990000	274660000	1116100000	153390000	208580000	238420000	199240000	195790000	223860000	914380000	135570000	370350000	87060000	797550000	920250000	370820000	117270000	112260000	17	17	17	66	66	66	0	210.25	31687000000	1352	3152700000		9606	189930000	98655000	219000000	389270000	74996000	82296000	84395000	94701000	93139000	80564000	388410000	76893000	138610000	33011000
O14556	O14556	Glyceraldehyde-3-phosphate dehydrogenase, testis-specific	GAPDHS	726530000	1132600000	451870000	1122400000	849420000	1632300000	807940000	1067400000	1106900000	1232800000	754360000	942100000	974490000	1073600000	1046900000	479970000	479260000	757340000	425000000	28	28	27	71.1	71.1	71.1	0	323.31	130000000000	3329	3061600000		9606	148540000	145420000	120300000	204330000	142660000	265530000	97326000	229120000	190960000	226140000	128100000	220800000	179130000	213750000
P84243	P84243	Histone H3.3	H3-3A	483810000	235620000	386260000	1046100000	153240000	255930000	218320000	177420000	187030000	252010000	978330000	180200000	367190000	80715000	677600000	981280000	402410000	112090000	89386000	8	8	2	55.9	55.9	33.1	0	85.221	22136000000	343	2787500000		9606	167480000	62038000	220170000	359280000	22556000	95367000	75304000	64294000	21653000	34035000	347760000	32346000	163690000	21484000
P45880	P45880	Voltage-dependent anion-selective channel protein 2	VDAC2	577850000	546070000	664350000	595540000	859230000	883700000	724990000	830990000	617690000	839410000	776190000	785710000	698650000	747900000	661730000	552200000	808590000	788410000	809700000	26	26	26	75.9	75.9	75.9	0	323.31	71622000000	2131	2233400000		9606	123400000	71787000	168940000	82528000	141570000	124600000	90471000	137790000	98828000	134630000	123430000	150740000	106590000	112990000
P40926	P40926	Malate dehydrogenase, mitochondrial	MDH2	286310000	349090000	452580000	310190000	362590000	302160000	388450000	446030000	299600000	309330000	252590000	426700000	304780000	396560000	268720000	305390000	457310000	289300000	380560000	27	27	27	70.7	70.7	70.7	0	323.31	52913000000	1724	1972800000		9606	85763000	84220000	211810000	74061000	107270000	72344000	87105000	147300000	84903000	81588000	65657000	156350000	89598000	127430000
P61019	P61019	Ras-related protein Rab-2A	RAB2A	324010000	306870000	265930000	338180000	336030000	336430000	346580000	397290000	274420000	497610000	344040000	272760000	282200000	307670000	365080000	327220000	302870000	372490000	395250000	24	24	13	95.8	95.8	63.2	0	323.31	45031000000	2036	1708500000		9606	70706000	73363000	134380000	74532000	105950000	65410000	76172000	113330000	77154000	121810000	63940000	91592000	67414000	97946000
P07864	P07864	L-lactate dehydrogenase C chain	LDHC	556310000	526810000	605830000	443300000	470960000	384660000	533620000	567370000	382190000	451460000	512060000	609930000	290990000	463520000	421820000	473800000	437610000	505110000	540880000	28	28	27	80.1	80.1	76.5	0	323.31	52307000000	1244	1622700000		9606	110040000	84238000	152020000	70464000	84815000	62103000	84362000	70001000	74011000	82011000	86541000	117770000	59481000	72247000
P26436	P26436	Acrosomal protein SP-10	ACRV1	327800000	426110000	131200000	444610000	355980000	382600000	393820000	439300000	291190000	421550000	166270000	156870000	238600000	259450000	219970000	287500000	246090000	744870000	585210000	7	7	7	21.9	21.9	21.9	0	323.31	13337000000	1182	1606500000		9606	108740000	90721000	42102000	105610000	77522000	127530000	83639000	73042000	93745000	86202000	29077000	46675000	86544000	69396000
P21266;P28161	P21266	Glutathione S-transferase Mu 3;Glutathione S-transferase Mu 2	GSTM3;GSTM2	325320000	516960000	286000000	312360000	487420000	448230000	331680000	293380000	461380000	513240000	381410000	352280000	480710000	578240000	425510000	334770000	363550000	593130000	299780000	31	31	29	90.7	90.7	87.6	0	323.31	42514000000	1988	1491700000		9606;9606	63281000	81955000	90358000	40381000	100150000	56780000	53770000	59297000	99110000	97022000	57523000	95977000	102220000	120840000
P54652	P54652	Heat shock-related 70 kDa protein 2	HSPA2	597480000	1126100000	484290000	872430000	657730000	724800000	680000000	737170000	564810000	822300000	531450000	343880000	537340000	592480000	493410000	558330000	660620000	870090000	709200000	61	61	40	82.5	82.5	66.2	0	323.31	103660000000	3758	1479600000		9606	90915000	131960000	91047000	103430000	80870000	59496000	71950000	88511000	64261000	64009000	61715000	51375000	62126000	73641000
P0DPH7;P0DPH8;Q6PEY2	P0DPH7;P0DPH8;Q6PEY2	Tubulin alpha-3C chain;Tubulin alpha-3D chain;Tubulin alpha-3E chain	TUBA3C;TUBA3D;TUBA3E	636870000	450520000	1257800000	303350000	620020000	396990000	410100000	558950000	482110000	497830000	646450000	875270000	654400000	589760000	601020000	465610000	680750000	281520000	486390000	31	31	5	75.6	75.6	13.6	0	323.31	53791000000	2235	1444700000		9606;9606;9606	85300000	47926000	205130000	29862000	69946000	27755000	61145000	67210000	84260000	80135000	96227000	128210000	73089000	68947000
Q9Y277	Q9Y277	Voltage-dependent anion-selective channel protein 3	VDAC3	364690000	359960000	373610000	290710000	462810000	449940000	395900000	456730000	334930000	453820000	400290000	434600000	379730000	376050000	363980000	301370000	423820000	473860000	503650000	27	27	27	73.9	73.9	73.9	0	323.31	50036000000	1813	1356700000		9606	56393000	54898000	105460000	46364000	84661000	58442000	60216000	93342000	62832000	75922000	54882000	102270000	72887000	71808000
P68371	P68371	Tubulin beta-4B chain	TUBB4B	723420000	454980000	1250100000	326900000	597810000	280800000	336440000	437990000	396120000	369780000	725920000	816280000	687510000	509100000	691680000	407570000	623990000	195070000	434180000	35	35	2	78	78	3.6	0	323.31	63515000000	3850	1314700000		9606	100370000	50218000	231070000	37533000	69292000	26740000	27019000	58539000	42979000	38337000	73219000	117930000	98964000	67011000
P15104	P15104	Glutamine synthetase	GLUL	210810000	306840000	81890000	236940000	212260000	196070000	252010000	272060000	188960000	240740000	140650000	181680000	156280000	200740000	150250000	192640000	155440000	222940000	173660000	29	29	29	74.5	74.5	74.5	0	323.31	30748000000	1762	1198300000		9606	86560000	93692000	39830000	74764000	71763000	59466000	75746000	82498000	59239000	67604000	39789000	77656000	55312000	62007000
P60174	P60174	Triosephosphate isomerase	TPI1	262760000	591680000	176610000	665010000	795940000	698680000	436830000	486330000	710150000	605880000	594420000	627890000	259560000	552430000	483650000	359720000	350800000	1028400000	699640000	27	27	27	91.6	91.6	91.6	0	323.31	43904000000	1232	1187600000		9606	33093000	56980000	34984000	67548000	104480000	73617000	48907000	50856000	99226000	49976000	58048000	92248000	25473000	61467000
Q5BJF6	Q5BJF6	Outer dense fiber protein 2	ODF2	502050000	636320000	190220000	647380000	608470000	512280000	355780000	325490000	445180000	627560000	464090000	332200000	494920000	561450000	617960000	351140000	445030000	652100000	407510000	71	71	71	59.3	59.3	59.3	0	323.31	100400000000	5668	1053000000		9606	55500000	64717000	27651000	65558000	76140000	50696000	34102000	39971000	44106000	72900000	47456000	44079000	70933000	73170000
Q8NBX0	Q8NBX0	Saccharopine dehydrogenase-like oxidoreductase	SCCPDH	559410000	539110000	415170000	503920000	609340000	621390000	522250000	541980000	472250000	559480000	649030000	545940000	511360000	439730000	519860000	503630000	690010000	532730000	579800000	31	31	31	78.1	78.1	78.1	0	323.31	56060000000	2338	1015900000		9606	59123000	47162000	57172000	37653000	59864000	46042000	40172000	62922000	48091000	56407000	60052000	68447000	59290000	42685000
Q9Y6C9	Q9Y6C9	Mitochondrial carrier homolog 2	MTCH2	410100000	432590000	479110000	349470000	511020000	559680000	458420000	518360000	366410000	549110000	522110000	577450000	424110000	518410000	361740000	365280000	540890000	497840000	513540000	17	17	17	57.1	57.1	57.1	0	323.31	52264000000	1407	1005800000		9606	42644000	41623000	63606000	37546000	65421000	48686000	49485000	64063000	37489000	49045000	40932000	86041000	55201000	54977000
P14618	P14618	Pyruvate kinase PKM	PKM	542500000	621550000	166800000	482640000	545390000	444280000	492830000	581730000	455480000	505840000	372230000	428640000	342750000	558270000	328080000	323440000	408430000	657080000	504300000	50	50	48	80.8	80.8	77.6	0	323.31	92076000000	3729	1004500000		9606	82584000	65581000	27500000	43656000	63958000	40630000	42017000	72529000	52452000	59525000	38808000	60598000	41503000	73939000
P59666;P59665	P59666;P59665	Neutrophil defensin 3;Neutrophil defensin 1	DEFA3;DEFA1	22423000	23378000	4175800	27679000	26642000	17609000	3812300	0	14150000	0	22107000	0	1012200000	20993000	398810000	0	23930000	13032000	200520000	4	4	4	20.2	20.2	20.2	0	13.889	4934500000	56	938630000		9606;9606	3813200	17677000	7204900	4247000	11007000	2143100	191290	2366800	2690900	1937200	3398400	0	539870000	10224000
Q9HAT0	Q9HAT0	Ropporin-1A	ROPN1	355740000	463080000	213590000	399870000	428220000	439520000	384390000	375860000	328640000	515670000	440470000	334800000	343190000	499900000	350700000	398710000	360520000	379280000	307950000	20	20	10	92.9	92.9	56.1	0	323.31	21894000000	1526	934870000		9606	43302000	57948000	32361000	27142000	63015000	31684000	50882000	48521000	43905000	77727000	38728000	33954000	48948000	78912000
P06733	P06733	Alpha-enolase	ENO1	295580000	167520000	329600000	97556000	107950000	68111000	199250000	121800000	86268000	98432000	72483000	252660000	233370000	256860000	141040000	236150000	229380000	43186000	96044000	40	40	36	80	80	71	0	323.31	36671000000	1735	929070000		9606	102370000	41619000	149090000	18875000	27658000	11311000	43347000	32927000	20207000	18175000	16827000	87163000	81200000	69349000
P07900;Q58FG0;Q14568;Q58FG1	P07900	Heat shock protein HSP 90-alpha;Putative heat shock protein HSP 90-alpha A5;Heat shock protein HSP 90-alpha A2;Putative heat shock protein HSP 90-alpha A4	HSP90AA1;HSP90AA5P;HSP90AA2P;HSP90AA4P	182090000	285970000	250500000	255430000	181850000	232310000	243520000	245850000	278270000	178730000	222880000	239570000	268060000	233680000	197410000	394280000	277310000	269510000	210320000	59	59	41	54	54	40.3	0	323.31	51410000000	3505	911170000		9606;9606;9606;9606	42973000	46135000	68106000	47959000	33322000	32763000	40126000	53197000	54547000	30979000	39176000	58134000	59023000	46831000
Q6NUT2;Q6NXN4;Q2PZI1;Q6ZN68	Q6NUT2	Probable C-mannosyltransferase DPY19L2;Putative C-mannosyltransferase DPY19L2P1;Probable C-mannosyltransferase DPY19L1;Putative C-mannosyltransferase DPY19L2P2	DPY19L2;DPY19L2P1;DPY19L1;DPY19L2P2	241290000	310600000	211910000	293390000	443410000	425910000	345150000	396830000	373820000	503280000	400360000	302820000	342110000	417240000	358460000	387530000	340520000	495670000	502780000	35	35	35	40.2	40.2	40.2	0	323.31	39430000000	1875	889180000		9606;9606;9606;9606	37083000	34237000	44491000	25644000	51110000	41298000	40207000	44981000	48081000	64462000	46649000	52541000	48068000	55892000
Q14990	Q14990	Outer dense fiber protein 1	ODF1	155710000	305000000	76022000	220160000	299930000	163130000	119720000	62511000	171640000	260810000	197460000	100390000	195660000	210500000	282400000	109100000	174680000	180250000	118400000	20	20	20	66	66	66	0	323.31	13189000000	371	859660000		9606	64624000	88046000	19775000	43948000	84513000	45807000	15281000	20864000	35447000	61765000	36880000	15455000	47379000	61243000
Q5JQC9	Q5JQC9	A-kinase anchor protein 4	AKAP4	369730000	476380000	207400000	427210000	680930000	403860000	292780000	194650000	453470000	511520000	477640000	341490000	400210000	617820000	565670000	185520000	177170000	465780000	359040000	103	103	103	88.2	88.2	88.2	0	323.31	101970000000	5628	828570000		9606	48379000	54678000	28876000	45763000	80268000	27482000	25579000	22034000	49547000	56471000	37201000	47017000	50575000	76225000
Q8NEB7	Q8NEB7	Acrosin-binding protein	ACRBP	310390000	303790000	191690000	262400000	303690000	344070000	375710000	379050000	266290000	423510000	235120000	242990000	279670000	216810000	284320000	288740000	268760000	576600000	509030000	26	26	26	54	54	54	0	323.31	38878000000	1984	805440000		9606	37005000	45383000	38802000	35279000	40443000	29432000	45474000	60353000	39148000	55546000	27354000	41212000	42520000	32913000
P11021	P11021	Endoplasmic reticulum chaperone BiP	HSPA5	170530000	229120000	196510000	197680000	141120000	137390000	182790000	173890000	219990000	134640000	161840000	108100000	219950000	116860000	228330000	273840000	159460000	231760000	198490000	49	48	48	64.8	64.8	64.8	0	323.31	48043000000	3068	767740000		9606	40955000	45380000	67156000	33664000	32398000	24585000	31096000	44958000	42318000	25165000	33168000	28438000	53648000	26140000
P19367;Q2TB90;P52789;P52790	P19367	Hexokinase-1;Hexokinase HKDC1;Hexokinase-2;Hexokinase-3	HK1;HKDC1;HK2;HK3	199820000	266010000	123520000	169980000	214760000	192420000	193060000	227980000	183410000	256450000	155190000	191300000	180180000	218470000	138960000	176340000	177070000	296880000	206220000	74	74	74	67	67	67	0	323.31	51894000000	3275	754210000		9606;9606;9606;9606	45600000	49571000	34676000	31014000	41320000	32129000	31277000	48753000	36732000	49603000	27491000	48954000	38447000	49003000
P00403	P00403	Cytochrome c oxidase subunit 2	MT-CO2	108680000	143620000	168240000	118290000	174800000	210750000	131210000	199580000	132580000	197950000	162610000	167460000	153110000	154570000	124040000	88264000	173180000	170650000	181570000	9	9	9	48	48	48	0	112.67	11225000000	664	699050000		9606	46827000	16793000	57833000	25955000	42579000	63315000	24782000	33083000	29837000	41828000	40213000	47248000	38083000	38380000
Q9HBV2	Q9HBV2	Sperm acrosome membrane-associated protein 1	SPACA1	496150000	511070000	357180000	651960000	370820000	447420000	423350000	524960000	430430000	564130000	358120000	447830000	426590000	376670000	495330000	565700000	438850000	551160000	576940000	14	14	14	49.7	49.7	49.7	0	323.31	30771000000	732	661820000		9606	46285000	38344000	35741000	48039000	27043000	27260000	26520000	36442000	34171000	37962000	21986000	37302000	35930000	26613000
Q9BS86	Q9BS86	Zona pellucida-binding protein 1	ZPBP	329060000	409040000	246380000	325890000	314320000	361980000	346230000	338010000	283470000	418240000	283730000	231460000	283470000	261720000	305960000	306280000	326660000	448890000	399740000	22	22	22	70.1	70.1	70.1	0	323.31	28344000000	1060	655290000		9606	28844000	35122000	42516000	29766000	31382000	27023000	28492000	47339000	25952000	52815000	19468000	34903000	29547000	35985000
Q16698	Q16698	2,4-dienoyl-CoA reductase, mitochondrial	DECR1	247670000	208480000	121330000	229000000	242400000	283810000	244130000	241050000	214790000	208010000	313220000	236800000	170810000	194310000	221780000	224050000	252740000	236510000	212500000	25	25	25	77.3	77.3	77.3	0	323.31	21546000000	1329	603920000		9606	35180000	22279000	20815000	30431000	34407000	39215000	28786000	36756000	32293000	28208000	41373000	43059000	19427000	28313000
Q9H0C2	Q9H0C2	ADP/ATP translocase 4	SLC25A31	162080000	83142000	168950000	106010000	179750000	132570000	140120000	144820000	137880000	150970000	158970000	191590000	123680000	133600000	117000000	101860000	170760000	121260000	121760000	28	28	24	68.9	68.9	58.7	0	164.31	14781000000	764	596410000		9606	44721000	11456000	64650000	17362000	40162000	26521000	25355000	35751000	29626000	28801000	31771000	49704000	30805000	27870000
Q9BXF9	Q9BXF9	Tektin-3	TEKT3	105630000	158600000	72268000	165360000	200030000	152510000	132480000	130540000	172740000	220120000	185590000	186730000	128670000	205480000	155930000	105630000	144820000	185450000	228920000	37	37	37	72.4	72.4	72.4	0	323.31	30478000000	1874	589740000		9606	21355000	27233000	19136000	29030000	41895000	21371000	21715000	24050000	31548000	38905000	30791000	47220000	28958000	47826000
P02743	P02743	Serum amyloid P-component	APCS	188370000	312570000	162680000	265690000	90974000	240820000	182480000	181590000	260890000	128950000	191350000	188700000	158420000	137300000	229940000	156700000	301050000	145860000	166420000	11	11	11	34.1	34.1	34.1	0	149.55	10099000000	431	581590000		9606	30759000	43348000	37382000	39067000	14867000	40749000	19528000	26811000	43552000	18647000	26893000	37446000	28829000	19318000
Q8IXA5	Q8IXA5	Sperm acrosome membrane-associated protein 3	SPACA3	161070000	135150000	60849000	189560000	85654000	108310000	101780000	126470000	97530000	122860000	86517000	60671000	85271000	92368000	120960000	135050000	93737000	137800000	126040000	8	8	8	33.5	33.5	33.5	0	242.02	9326000000	821	580880000		9606	44490000	35954000	21483000	55112000	25528000	20549000	24527000	38893000	28648000	35488000	17433000	18729000	25375000	26934000
P04075	P04075	Fructose-bisphosphate aldolase A	ALDOA	275780000	333350000	132530000	262920000	381850000	353160000	193370000	153020000	321290000	331100000	429910000	280030000	204550000	424390000	295610000	170760000	144110000	291450000	301830000	41	41	38	91.8	91.8	82.1	0	323.31	41693000000	2068	572120000		9606	19958000	31851000	22280000	20685000	51717000	25364000	20967000	13090000	44722000	38462000	27488000	34751000	31131000	56768000
Q04837	Q04837	Single-stranded DNA-binding protein, mitochondrial	SSBP1	154580000	127310000	55647000	121930000	109700000	121550000	97365000	104880000	86503000	120580000	144360000	87906000	63120000	93722000	146310000	97407000	170160000	123300000	102520000	12	12	12	64.9	64.9	64.9	0	323.31	6033600000	287	557050000		9606	48061000	23216000	23686000	27835000	28388000	25570000	20753000	24219000	22325000	33042000	37194000	30255000	14909000	25771000
Q7Z4W2	Q7Z4W2	Lysozyme-like protein 2	LYZL2	66887000	70197000	25910000	127490000	49002000	95474000	74197000	110750000	53860000	103080000	30475000	33571000	38814000	46023000	61805000	70572000	60503000	140240000	116690000	7	7	5	33.8	33.8	25	0	106.84	3444600000	245	537130000		9606	35169000	17812000	12282000	46202000	23945000	32508000	28737000	36098000	19293000	48439000	4061600	14546000	16142000	33252000
O75390	O75390	Citrate synthase, mitochondrial	CS	143650000	193280000	154320000	158270000	212150000	214390000	148510000	215490000	154880000	162640000	156260000	191610000	149630000	194750000	122240000	116580000	185590000	185030000	158050000	23	23	23	56.7	56.7	56.7	0	323.31	23068000000	1174	530320000		9606	21887000	30711000	36702000	25260000	30885000	34783000	21106000	37290000	27136000	26522000	21089000	32793000	22480000	36111000
P62987;P62979;P0CG47;P0CG48;A0A2R8Y422	P62987;P62979;P0CG47;P0CG48;A0A2R8Y422	Ubiquitin-60S ribosomal protein L40;Ubiquitin-40S ribosomal protein S27a;Polyubiquitin-B;Polyubiquitin-C;40S ribosomal protein S27a	UBA52;RPS27A;UBB;UBC;RPS27AP5	68843000	98551000	66875000	116360000	106900000	134250000	146010000	137090000	84564000	81148000	51194000	92280000	93103000	63066000	138430000	206310000	85568000	111260000	119720000	9	9	9	43	43	43	0	148.75	3988900000	199	530050000		9606;9606;9606;9606;9606	18173000	24944000	27153000	27920000	26075000	30236000	29080000	41910000	22052000	20833000	11705000	29877000	28093000	17705000
Q96QV6;P16104;Q8IUE6	Q96QV6;P16104	Histone H2A type 1-A;Histone H2AX;Histone H2A type 2-B	H2AC1;H2AX;H2AC21	957250000	333180000	215680000	2296100000	430500000	1001900000	638350000	557820000	565710000	424320000	1834000000	272630000	22512000	323020000	227150000	1770800000	407450000	345000000	24658000	7	4	4	57.3	50.4	50.4	0	323.31	21733000000	331	527710000		9606;9606;9606	37845000	57500000	17767000	77774000	18503000	43718000	32380000	29489000	27359000	30305000	78994000	15847000	4335500	70719000
P63167	P63167	Dynein light chain 1, cytoplasmic	DYNLL1	124010000	187190000	95285000	169240000	159070000	153090000	134210000	176440000	187670000	219410000	132260000	180120000	136460000	183550000	163920000	130870000	132680000	176750000	185610000	9	9	7	57.3	57.3	43.8	0	323.31	12598000000	1099	525040000		9606	17354000	37447000	27927000	19261000	40362000	11956000	25375000	37115000	24387000	44583000	10934000	31979000	31616000	35332000
P28074	P28074	Proteasome subunit beta type-5	PSMB5	101350000	122250000	63049000	128790000	112860000	102660000	119530000	102970000	94345000	128320000	82659000	86146000	81552000	82403000	111210000	113030000	123460000	126530000	96213000	19	19	19	60.8	60.8	60.8	0	323.31	10858000000	624	520040000		9606	25185000	27979000	24860000	30571000	33968000	19468000	28091000	28407000	21817000	34192000	17375000	26413000	17891000	26559000
P40939	P40939	Trifunctional enzyme subunit alpha, mitochondrial	HADHA	525930000	527060000	607640000	426330000	636910000	614820000	597940000	738570000	511950000	598400000	446090000	678440000	520910000	650360000	468810000	385920000	667310000	526740000	528100000	65	65	65	81.1	81.1	81.1	0	323.31	46378000000	3269	493970000		9606	23714000	19937000	38167000	18555000	32487000	21471000	21421000	34300000	23369000	25487000	14749000	38090000	26180000	35114000
Q13939	Q13939	Calicin	CCIN	124290000	196100000	56424000	138970000	176360000	213920000	142790000	140720000	137610000	241430000	175490000	133380000	140580000	153000000	177520000	96731000	113290000	229570000	213910000	40	40	40	71.3	71.3	71.3	0	323.31	22536000000	1411	488060000		9606	24620000	34106000	11348000	20254000	27297000	29804000	19140000	26728000	23122000	39002000	28123000	26051000	26102000	24833000
Q9NS25	Q9NS25	Sperm protein associated with the nucleus on the X chromosome B1	SPANXB1	150400000	156250000	723370000	63779000	100160000	48161000	108620000	171390000	141450000	73448000	240160000	140990000	685380000	118690000	202530000	88181000	378740000	68403000	239270000	14	14	10	85.4	85.4	60.2	0	323.31	10166000000	567	483540000		9606	13159000	14238000	99361000	5861900	11934000	1531500	14804000	19647000	29128000	7175400	24712000	34701000	72543000	21262000
Q8TDM5	Q8TDM5	Sperm acrosome membrane-associated protein 4	SPACA4	0	0	56257000	0	69935000	0	0	85564000	84447000	0	0	75908000	0	0	117130000	83534000	0	0	80996000	2	2	2	21.8	21.8	21.8	0	49.652	1929600000	47	482410000		9606	20226000	15151000	36578000	33278000	28117000	11778000	12051000	39971000	37398000	15629000	9150600	40672000	12842000	15393000
P28072	P28072	Proteasome subunit beta type-6	PSMB6	474410000	492910000	288240000	456220000	448680000	495450000	466330000	466200000	371730000	497380000	366630000	372660000	342750000	373960000	437890000	538200000	457730000	638090000	467530000	10	10	10	56.1	56.1	56.1	0	220.72	16210000000	292	479950000		9606	20717000	28350000	23499000	27188000	26461000	27084000	21665000	25505000	23462000	25459000	21586000	27280000	23544000	24195000
P54107	P54107	Cysteine-rich secretory protein 1	CRISP1	75298000	98506000	364420000	107000000	44217000	87581000	65362000	80786000	263010000	189940000	153770000	255540000	146290000	137670000	58121000	182610000	146400000	64463000	161270000	12	12	12	43.4	43.4	43.4	0	323.31	7884800000	703	478840000		9606	10785000	11355000	109770000	16558000	6213200	8174000	7434900	11902000	44332000	27689000	23580000	53023000	25455000	22761000
Q8TDB8	Q8TDB8	Solute carrier family 2, facilitated glucose transporter member 14	SLC2A14	185430000	156460000	151690000	81701000	177660000	143210000	173410000	173750000	150900000	183310000	153250000	170250000	140790000	127000000	106740000	96738000	179380000	145010000	144630000	12	12	4	31.3	31.3	10.8	0	323.31	10269000000	928	469050000		9606	49069000	23183000	34164000	8486000	31227000	14100000	17420000	25544000	26794000	23963000	27315000	37532000	28722000	21144000
P04264;CON__P04264;CON__H-INV:HIT000016045	P04264;CON__P04264	Keratin, type II cytoskeletal 1	KRT1	72614000	115570000	125840000	185380000	69034000	63491000	95267000	81857000	88622000	133830000	132960000	52854000	83014000	159980000	479200000	183720000	52366000	112560000	86239000	47	47	34	64.1	64.1	55.6	0	323.31	22154000000	1264	452420000	+	9606;-1;-1	12329000	17588000	34371000	45575000	13214000	7487000	13982000	14816000	13848000	19482000	20427000	9724900	14936000	29251000
Q7L266	Q7L266	Isoaspartyl peptidase/L-asparaginase	ASRGL1	200570000	201800000	82132000	177230000	142530000	185730000	140340000	161300000	128510000	210000000	167970000	144650000	102600000	124820000	173310000	153830000	170100000	217420000	213630000	16	16	16	63	63	63	0	291.78	10690000000	846	443690000		9606	32120000	26391000	17598000	28892000	24201000	19783000	13849000	21486000	18895000	28729000	20703000	21673000	14778000	17445000
P24752	P24752	Acetyl-CoA acetyltransferase, mitochondrial	ACAT1	113540000	172730000	321190000	111230000	210130000	233580000	194580000	210120000	133440000	142800000	107810000	195320000	86712000	184250000	59613000	118860000	189640000	134160000	95176000	34	34	34	74.2	74.2	74.2	0	323.31	17853000000	1082	422410000		9606	10898000	16001000	78248000	11500000	31134000	29650000	23946000	35191000	17111000	18745000	7144900	25991000	10308000	24504000
P60900	P60900	Proteasome subunit alpha type-6	PSMA6	118570000	128710000	80148000	134520000	127580000	134180000	134660000	134720000	103320000	143670000	111040000	101490000	95662000	94066000	122740000	151370000	124640000	165360000	116790000	18	18	18	71.1	71.1	71.1	0	224.32	11534000000	1427	421090000		9606	17614000	21129000	18151000	19471000	28821000	20370000	22207000	30710000	21505000	30306000	6977300	27918000	16375000	15848000
P28070	P28070	Proteasome subunit beta type-4	PSMB4	77291000	103650000	37537000	106980000	74970000	76217000	95065000	97064000	72340000	98188000	64388000	56849000	60586000	69280000	84827000	86957000	94744000	89853000	64535000	9	9	9	50.4	50.4	50.4	0	323.31	6044800000	960	403630000		9606	22697000	28152000	12002000	29004000	20148000	15004000	21521000	23529000	22288000	21866000	16517000	17198000	18056000	20149000
P0C5Z0;P0C5Y9	P0C5Z0;P0C5Y9	Histone H2A-Bbd type 2/3;Histone H2A-Bbd type 1	H2AB2;H2AB1	133610000	32723000	56053000	0	136830000	180230000	79843000	74820000	80353000	53618000	207830000	60356000	141610000	49846000	109800000	139920000	128030000	29005000	149060000	7	7	7	75.7	75.7	75.7	0	202.13	3471500000	326	402670000		9606;9606	33445000	7324300	19996000	0	29137000	30150000	11951000	17596000	18763000	10776000	43936000	16179000	33027000	12598000
Q14410	Q14410	Glycerol kinase 2	GK2	89000000	83724000	118650000	77030000	141780000	139650000	108040000	125400000	102340000	137140000	118800000	122640000	106350000	110200000	103160000	76337000	119630000	116550000	123630000	40	40	30	68.4	68.4	48.1	0	323.31	19711000000	1881	394360000		9606	15981000	12850000	27695000	12791000	27648000	20192000	15580000	21433000	19020000	28100000	18691000	32091000	23395000	21875000
P27797	P27797	Calreticulin	CALR	127010000	126420000	215220000	144530000	85164000	142300000	152640000	164850000	198460000	102510000	75636000	96720000	264350000	81344000	150730000	213980000	134350000	140400000	250960000	26	26	26	73.6	73.6	73.6	0	323.31	20941000000	1309	391120000		9606	10678000	14026000	45202000	15451000	14012000	11076000	18892000	18447000	31557000	10450000	6531600	16731000	40503000	10879000
Q00325	Q00325	Phosphate carrier protein, mitochondrial	SLC25A3	240150000	181830000	252270000	181010000	246090000	242360000	218450000	212260000	192950000	217530000	257100000	272890000	218320000	229600000	199500000	147100000	250490000	226600000	201310000	19	19	19	44.5	44.5	44.5	0	90.639	8720800000	514	389660000		9606	19172000	14805000	40405000	14607000	26502000	14432000	16078000	20931000	15129000	18676000	25069000	32146000	22419000	25586000
P30049	P30049	ATP synthase subunit delta, mitochondrial	ATP5F1D	87916000	59579000	94343000	46636000	86121000	62137000	67720000	68496000	49313000	65421000	81724000	101530000	72418000	66026000	56692000	52455000	68612000	63143000	69217000	5	5	5	61.9	61.9	61.9	0	165.2	3996200000	236	381750000		9606	23685000	4659100	52918000	6502700	24450000	13622000	6120800	18191000	15604000	18154000	19873000	43769000	21579000	22929000
P14625;Q58FF3	P14625	Endoplasmin;Putative endoplasmin-like protein	HSP90B1;HSP90B2P	150140000	127390000	287760000	131400000	84175000	99926000	136960000	137010000	192770000	75761000	91310000	120970000	285660000	126180000	155590000	197940000	130820000	124860000	183740000	58	58	56	70	70	68.2	0	323.31	29428000000	1829	371990000		9606;9606	22339000	14079000	55922000	15222000	10617000	9072100	13447000	16129000	24559000	8138900	10455000	16770000	44139000	15899000
Q96FJ2	Q96FJ2	Dynein light chain 2, cytoplasmic	DYNLL2	47721000	83537000	37632000	70586000	74190000	85521000	61143000	96960000	57769000	88204000	67458000	87335000	59675000	87887000	62146000	73104000	68705000	100530000	78847000	7	5	5	52.8	39.3	39.3	0	190.23	6259300000	980	365240000		9606	2580700	23339000	17042000	13874000	28139000	5958200	11441000	29957000	12402000	22681000	5020500	36850000	18831000	25937000
P31040	P31040	Succinate dehydrogenase [ubiquinone] flavoprotein subunit, mitochondrial	SDHA	113730000	114840000	194230000	112620000	190310000	140810000	148320000	181000000	135790000	151070000	134740000	184360000	137190000	163160000	126840000	84974000	175530000	158370000	136540000	31	31	31	68.5	68.5	68.5	0	323.31	25226000000	1437	360300000		9606	15751000	11482000	39069000	16408000	22914000	15889000	16149000	23062000	18074000	14227000	18056000	28938000	15952000	20160000
P14406	P14406	Cytochrome c oxidase subunit 7A2, mitochondrial	COX7A2	34731000	34230000	39266000	32161000	47240000	58685000	36102000	42987000	33726000	47351000	52799000	41916000	35093000	40744000	35949000	27006000	41104000	36476000	41642000	4	4	4	59	59	59	0	24.321	1749300000	154	355770000		9606	18391000	14825000	28860000	14845000	21893000	13381000	14649000	21737000	17980000	21668000	21651000	25257000	18985000	19739000
P49223	P49223	Kunitz-type protease inhibitor 3	SPINT3	0	0	126450000	0	20395000	46682000	110490000	90197000	137350000	0	25945000	106030000	0	81757000	0	77212000	121280000	24805000	31346000	2	2	2	29.2	29.2	29.2	0	8.4079	1683100000	144	351250000		9606	9130600	729560	72120000	531080	6233400	8669800	26470000	27677000	46278000	468720	7736200	52520000	0	27641000
P36873;P62136	P36873;P62136	Serine/threonine-protein phosphatase PP1-gamma catalytic subunit;Serine/threonine-protein phosphatase PP1-alpha catalytic subunit	PPP1CC;PPP1CA	55634000	74983000	59065000	74503000	87827000	107650000	79267000	84231000	70290000	108050000	89767000	61237000	71417000	75640000	67663000	83085000	73963000	126930000	96074000	25	25	10	85.4	85.4	54.8	0	323.31	9193000000	768	350830000		9606;9606	13692000	13627000	19710000	16931000	19246000	21636000	16228000	23416000	17304000	18673000	18255000	19461000	17418000	19223000
P55084	P55084	Trifunctional enzyme subunit beta, mitochondrial	HADHB	84744000	88950000	105130000	80732000	118760000	119990000	102420000	132230000	90295000	104010000	69457000	124640000	87211000	125570000	76671000	66758000	113710000	84851000	79711000	37	37	37	72.8	72.8	72.8	0	255.39	17931000000	1400	344220000		9606	16124000	15386000	25609000	12636000	22595000	18168000	16900000	29473000	12846000	17120000	10343000	30361000	16586000	26380000
P10323	P10323	Acrosin	ACR	319320000	233850000	153190000	447830000	220610000	250120000	225890000	204480000	249040000	262080000	269730000	141390000	106100000	187730000	178260000	214080000	207450000	387260000	196130000	21	21	21	52	52	52	0	323.31	16102000000	1149	341260000		9606	25588000	17541000	19949000	30208000	17569000	16407000	12361000	17804000	19835000	23251000	17083000	15579000	8212100	16323000
P28066	P28066	Proteasome subunit alpha type-5	PSMA5	176040000	170410000	103060000	186480000	178110000	190330000	185830000	186520000	154150000	198610000	143980000	133050000	140530000	128940000	185260000	224450000	172920000	186210000	137190000	14	14	14	71.4	71.4	71.4	0	323.31	8034400000	802	340670000		9606	20490000	8182500	19184000	19230000	20820000	16322000	17321000	15559000	17400000	22836000	12931000	17014000	17803000	16472000
O75964;Q7Z4Y8	O75964	ATP synthase subunit g, mitochondrial;Putative ATP synthase subunit g 2, mitochondrial	ATP5MG;ATP5MGL	51729000	39232000	50596000	58419000	51447000	47850000	55963000	49159000	48668000	60908000	59962000	58950000	52573000	52951000	56659000	40475000	41826000	61204000	53075000	7	7	7	58.3	58.3	58.3	0	38.759	2726000000	158	340130000		9606;9606	19495000	9635400	24603000	17879000	16263000	15214000	16264000	20832000	15991000	18864000	22194000	23876000	18662000	17574000
P63104	P63104	14-3-3 protein zeta/delta	YWHAZ	60355000	118130000	48493000	84678000	59102000	71514000	78897000	78949000	75708000	83545000	50249000	63325000	97849000	92751000	75980000	71205000	82876000	104750000	70527000	26	26	21	78.8	78.8	68.2	0	323.31	6659100000	569	339550000		9606	16241000	26950000	14473000	18414000	13519000	12569000	15116000	17089000	16937000	15133000	11594000	20319000	25362000	21843000
Q9NPJ3	Q9NPJ3	Acyl-coenzyme A thioesterase 13	ACOT13	40136000	43622000	38010000	46571000	44664000	40905000	35575000	41979000	24222000	40257000	46859000	35442000	30167000	39838000	32171000	30881000	41076000	45607000	51517000	7	7	7	72.1	72.1	72.1	0	83.926	2391100000	299	338730000		9606	17119000	20443000	25594000	21088000	22994000	8656200	13741000	25073000	12405000	20445000	11006000	20687000	13877000	18645000
Q9Y6A4	Q9Y6A4	Cilia- and flagella-associated protein 20	CFAP20	60628000	75764000	50545000	63136000	77762000	75128000	65108000	65238000	70709000	81769000	63784000	70562000	58066000	66884000	62847000	58272000	79028000	74498000	92191000	15	15	15	68.4	68.4	68.4	0	323.31	5735700000	329	336170000		9606	16632000	18277000	13119000	15429000	22499000	13569000	13913000	21922000	19107000	25756000	17168000	22539000	12391000	17843000
P21796	P21796	Voltage-dependent anion-selective channel protein 1	VDAC1	210910000	193440000	177570000	173870000	241760000	267630000	205240000	236780000	167130000	246070000	233660000	244190000	249280000	256220000	217450000	155400000	221200000	230210000	258240000	22	22	22	81.6	81.6	81.6	0	323.31	7255600000	637	330520000		9606	17107000	13460000	23312000	9867800	17869000	20130000	14013000	21896000	14162000	18831000	18393000	22176000	18048000	18506000
Q96KX0	Q96KX0	Lysozyme-like protein 4	LYZL4	103000000	81010000	39245000	144030000	94632000	78720000	101470000	89136000	70850000	109680000	77224000	62102000	75989000	75621000	102420000	86094000	86265000	193080000	117730000	7	7	7	48.6	48.6	48.6	0	33.219	2953200000	393	328550000		9606	26699000	15851000	11698000	22461000	17313000	13281000	12437000	16874000	15968000	20565000	10656000	14624000	14197000	15282000
Q8IZ16	Q8IZ16	Uncharacterized protein C7orf61	C7orf61	98532000	86897000	56317000	101520000	117550000	137820000	94276000	96771000	111170000	133700000	136030000	105940000	115450000	111960000	118960000	118310000	106200000	168610000	153090000	10	10	10	59.7	59.7	59.7	0	270.24	4651100000	213	326760000		9606	15105000	13742000	13778000	13280000	18389000	14130000	13019000	21276000	18110000	23406000	15655000	19850000	18649000	18481000
P00738;P00739	P00738	Haptoglobin;Haptoglobin-related protein	HP;HPR	49291000	94567000	104920000	97795000	114340000	72640000	62668000	76780000	66288000	92327000	54658000	87171000	71725000	103040000	45216000	64902000	42679000	164070000	126770000	26	26	26	65.3	65.3	65.3	0	323.31	11304000000	899	324230000		9606;9606	11014000	14922000	28540000	18913000	26456000	12701000	7624100	16914000	9917500	18622000	9436300	22330000	13560000	21295000
Q9H4Y5	Q9H4Y5	Glutathione S-transferase omega-2	GSTO2	69984000	99453000	85340000	88660000	129230000	144830000	101460000	113450000	97122000	169800000	161650000	75121000	115840000	104780000	92808000	56573000	72117000	135820000	119900000	14	14	14	51	51	51	0	127.35	4668000000	353	318660000		9606	11462000	12862000	17840000	11523000	19908000	14690000	12658000	20721000	14944000	26100000	25556000	17190000	17987000	20596000
P12273	P12273	Prolactin-inducible protein	PIP	76509000	9964300	440540000	30921000	29886000	43351000	55322000	58594000	48864000	10901000	17369000	29707000	94834000	96323000	11363000	94916000	49904000	49793000	14768000	11	11	11	69.9	69.9	69.9	0	170	4844900000	337	316590000		9606	17714000	2358100	132760000	5694600	6846900	6094400	10696000	9501400	12574000	2598200	2461300	7467500	25404000	21824000
P25705	P25705	ATP synthase subunit alpha, mitochondrial	ATP5F1A	159110000	73828000	284920000	70589000	189910000	78129000	83749000	106780000	71589000	87173000	110740000	169890000	97451000	101630000	66165000	56083000	138140000	82441000	56264000	41	41	41	67.3	67.3	67.3	0	323.31	15788000000	996	316130000		9606	22986000	7654900	85008000	6296400	28338000	7073100	8400600	15476000	8916300	10467000	10380000	30855000	14825000	12463000
CON__P13645;P13645;CON__Q7Z3Y7;Q7Z3Y7;CON__Q148H6;CON__Q7Z3Z0;CON__Q7Z3Y8;CON__Q99456;CON__Q2M2I5;Q7Z3Z0;Q7Z3Y8;Q99456;Q2M2I5;CON__A2AB72;CON__Q7Z3Y9;Q7Z3Y9	CON__P13645;P13645	Keratin, type I cytoskeletal 10;Keratin, type I cytoskeletal 28;Keratin, type I cytoskeletal 25;Keratin, type I cytoskeletal 27;Keratin, type I cytoskeletal 12;Keratin, type I cytoskeletal 24;Keratin, type I cytoskeletal 26	KRT10;KRT28;KRT25;KRT27;KRT12;KRT24;KRT26	97157000	87986000	76221000	213790000	56788000	77430000	87147000	64754000	66949000	109470000	157920000	39022000	106010000	123790000	471380000	126280000	65874000	99752000	124580000	44	44	32	64.6	64.6	53.1	0	323.31	16104000000	904	315660000	+	-1;9606;-1;9606;-1;-1;-1;-1;-1;9606;9606;9606;9606;-1;-1;9606	8950000	9426100	13251000	32505000	5795600	5311800	7522800	7354000	8168700	12838000	14306000	6218600	11387000	16938000
Q96BH3	Q96BH3	Epididymal sperm-binding protein 1	ELSPBP1	43216000	28090000	335830000	34061000	22297000	0	47077000	48071000	136120000	38344000	123730000	96525000	63454000	63038000	17640000	95150000	206540000	41972000	87657000	14	14	14	72.6	72.6	72.6	0	285.35	5781000000	331	309340000		9606	7723700	4174500	101150000	5717600	4420400	0	6232600	7252900	14959000	4901400	19439000	25516000	11745000	10952000
O75969	O75969	A-kinase anchor protein 3	AKAP3	331870000	317660000	171050000	349360000	386310000	258370000	210860000	151240000	279760000	346550000	367840000	331980000	280290000	436070000	409970000	174400000	159210000	321160000	219100000	74	74	74	82.5	82.5	82.5	0	323.31	30557000000	2019	306210000		9606	21032000	16758000	13463000	17968000	24187000	13058000	7984500	7640600	16939000	15909000	16031000	19048000	19919000	27543000
P47756	P47756	F-actin-capping protein subunit beta	CAPZB	98408000	165710000	49082000	131350000	110050000	140170000	98886000	108910000	122270000	167290000	136820000	119190000	90480000	121320000	137220000	74070000	82240000	126550000	167220000	20	20	20	67.1	67.1	67.1	0	323.31	9539700000	1024	298710000		9606	11555000	26761000	4900000	18327000	17418000	12325000	10865000	16871000	19591000	20526000	12566000	21270000	12341000	15272000
P09622	P09622	Dihydrolipoyl dehydrogenase, mitochondrial	DLD	99545000	90698000	122400000	80686000	112340000	125650000	107300000	116920000	83760000	75351000	82659000	106060000	92543000	97775000	89819000	81503000	109670000	67979000	67649000	32	32	32	75.6	75.6	75.6	0	323.31	14438000000	1339	295320000		9606	12361000	13529000	29531000	12948000	20788000	18100000	14968000	19462000	13745000	9863300	7365900	19570000	15955000	17434000
Q9P003	Q9P003	Protein cornichon homolog 4	CNIH4	0	0	0	0	0	0	0	0	0	0	0	0	0	0	0	0	0	0	0	1	1	1	14.4	14.4	14.4	0	11.441	581170000	219	290590000		9606	11838000	21048000	3355900	10755000	25021000	6951100	5222200	15664000	25529000	6742100	15485000	5369400	28683000	12067000
P17066;P48741	P17066	Heat shock 70 kDa protein 6;Putative heat shock 70 kDa protein 7	HSPA6;HSPA7	0	0	0	0	0	0	0	0	0	0	0	473650000	0	0	0	0	0	858310000	0	16	2	2	21.9	3.6	3.6	0	34.331	10719000000	122	289700000		9606;9606	17041000	22246000	16505000	21342000	13406000	13256000	13576000	5932800	14086000	19066000	10315000	11812000	14857000	15652000
P06576	P06576	ATP synthase subunit beta, mitochondrial	ATP5F1B	156770000	83021000	393900000	72303000	209970000	86651000	94301000	119520000	72721000	101470000	111790000	188660000	109510000	96895000	73284000	49666000	149660000	98851000	64955000	28	28	28	79	79	79	0	323.31	18557000000	1910	266950000		9606	16259000	7036100	62328000	6322500	24539000	6757800	7468800	15065000	8439400	10034000	9176800	26155000	12371000	10457000
P30101	P30101	Protein disulfide-isomerase A3	PDIA3	119030000	108450000	141780000	156020000	51531000	80946000	103560000	95664000	120850000	56954000	71691000	59493000	152760000	73433000	146820000	140490000	109800000	113920000	138280000	38	38	38	68.7	68.7	68.7	0	323.31	20838000000	1568	264740000		9606	14639000	14119000	29189000	19533000	6610600	6657000	9839100	13978000	15875000	5183700	6789600	8664000	22192000	8995800
P25788	P25788	Proteasome subunit alpha type-3	PSMA3	115720000	106160000	57972000	132520000	110890000	121900000	113970000	96152000	94553000	127920000	86113000	77026000	75931000	92944000	106140000	148750000	124750000	106450000	86688000	17	17	17	64.7	64.7	64.7	0	323.31	5423100000	520	262900000		9606	13310000	14559000	11946000	14963000	17496000	12453000	12344000	12965000	11915000	19116000	9263200	14503000	11144000	10905000
P25789	P25789	Proteasome subunit alpha type-4	PSMA4	91382000	90496000	59695000	85328000	99056000	115810000	96761000	112370000	75892000	109330000	95003000	70048000	78951000	63249000	95732000	113530000	97598000	111870000	82424000	15	15	15	64	64	64	0	197.32	5599500000	460	262810000		9606	18196000	8676200	12744000	12052000	14563000	13801000	13058000	19415000	10813000	13698000	8936600	13505000	13302000	8052200
Q9UIF3	Q9UIF3	Tektin-2	TEKT2	111960000	112700000	36445000	143690000	135610000	124370000	102150000	95259000	120920000	141830000	156820000	107660000	80205000	128550000	127170000	88780000	106120000	128490000	137840000	40	40	40	80.7	80.7	80.7	0	323.31	13795000000	863	260000000		9606	13039000	10651000	4718300	16980000	17445000	9195500	9761600	12588000	11674000	18367000	17487000	17373000	10223000	17477000
P00918	P00918	Carbonic anhydrase 2	CA2	103330000	290880000	37294000	125560000	66389000	92091000	79950000	82469000	71275000	67743000	59658000	45027000	54022000	69704000	62393000	95885000	84815000	144400000	79673000	18	18	18	75.8	75.8	75.8	0	127.7	4764300000	258	256560000		9606	14255000	48075000	5902300	17157000	10906000	10043000	10255000	13290000	10603000	8768600	9301700	7672100	9904100	10690000
Q13011	Q13011	Delta(3,5)-Delta(2,4)-dienoyl-CoA isomerase, mitochondrial	ECH1	58729000	63842000	71478000	62312000	71745000	85172000	72054000	85796000	62744000	73990000	66627000	71954000	51574000	59352000	66333000	58753000	67983000	77074000	103720000	19	19	19	66.8	66.8	66.8	0	323.31	6104200000	783	255330000		9606	14228000	11050000	18314000	11074000	12176000	15581000	10849000	17919000	13553000	12899000	11445000	15638000	11915000	11228000
P34931	P34931	Heat shock 70 kDa protein 1-like	HSPA1L	167670000	359580000	104880000	199780000	166970000	180200000	178010000	199110000	146960000	222530000	131290000	139520000	114390000	167180000	130510000	179660000	160080000	294500000	187910000	52	46	35	77.5	74.3	62.2	0	323.31	26044000000	2193	255310000		9606	9055700	22030000	12583000	12077000	14633000	10776000	9668600	14274000	10852000	13826000	8336500	15191000	10268000	14593000
P22732	P22732	Solute carrier family 2, facilitated glucose transporter member 5	SLC2A5	62538000	72564000	64829000	48399000	82189000	84010000	68848000	86364000	70362000	85257000	62543000	64246000	60603000	62088000	39367000	51453000	70956000	77958000	70240000	19	19	19	29.9	29.9	29.9	0	197.43	4766100000	560	252040000		9606	17001000	6073400	8991600	6797500	20684000	14347000	9252600	19418000	17605000	15761000	11773000	20382000	7015200	10753000
P22695	P22695	Cytochrome b-c1 complex subunit 2, mitochondrial	UQCRC2	58141000	52997000	112380000	53719000	68267000	88903000	73963000	84429000	63979000	80268000	49792000	103220000	49234000	87406000	48708000	37645000	74152000	50278000	56005000	28	28	28	71.7	71.7	71.7	0	323.31	10203000000	994	250010000		9606	10605000	7765200	31193000	9099900	13588000	12070000	11301000	16522000	13194000	12949000	6511400	28466000	8853200	18517000
Q8WW24	Q8WW24	Tektin-4	TEKT4	78903000	102450000	32123000	113990000	113420000	81187000	74001000	63664000	98723000	105220000	129270000	95747000	67398000	91949000	109870000	67166000	99334000	90710000	110250000	38	38	38	78.6	78.6	78.6	0	323.31	9934600000	1013	249450000		9606	8911200	13670000	5140600	13128000	17798000	9342900	8281700	9895800	14523000	15487000	16912000	17604000	12275000	16769000
Q96QH8	Q96QH8	Sperm acrosome-associated protein 5	SPACA5B	83496000	87759000	20369000	147510000	52163000	71903000	69004000	50612000	50280000	52923000	60226000	29161000	38549000	32059000	69520000	110130000	61040000	173260000	95546000	5	5	5	35.2	35.2	35.2	0	170.56	3656900000	328	240010000		9606	14677000	14451000	5826300	26626000	9243800	10581000	7024200	13371000	9914100	9987100	9386500	6742600	7711600	6897100
Q9C002	Q9C002	Normal mucosa of esophagus-specific gene 1 protein	NMES1	61627000	38893000	45523000	38290000	74522000	62411000	53325000	71955000	58088000	67624000	82584000	76017000	39419000	53110000	57850000	36181000	74245000	73275000	65408000	8	8	8	62.7	62.7	62.7	0	65.688	1724900000	146	237990000		9606	13768000	8131300	15919000	8250500	20332000	3497600	9512900	13329000	11350000	14039000	18753000	18222000	8128000	16142000
Q96M29	Q96M29	Tektin-5	TEKT5	51587000	63606000	23332000	74716000	84822000	55982000	37336000	37279000	58719000	63876000	68901000	93788000	48659000	61645000	68552000	48878000	67811000	68614000	87009000	40	40	40	74.4	74.4	74.4	0	323.31	14490000000	1196	237930000		9606	9618000	11962000	4638200	15306000	20489000	10070000	6693200	6857800	12777000	8899700	13105000	22102000	10900000	12264000
P31930	P31930	Cytochrome b-c1 complex subunit 1, mitochondrial	UQCRC1	73294000	86397000	142880000	89063000	100670000	129560000	98973000	144470000	93395000	113840000	74136000	141620000	72600000	113790000	69870000	64036000	111100000	79588000	92796000	31	31	30	66.9	66.9	65.4	0	323.31	15873000000	1280	237340000		9606	9217600	7804900	30176000	10502000	13627000	13334000	9387800	16801000	9947000	12744000	6983000	17289000	9023700	12813000
P11177	P11177	Pyruvate dehydrogenase E1 component subunit beta, mitochondrial	PDHB	74829000	86626000	154740000	58271000	116250000	69069000	91265000	108410000	73696000	77043000	97215000	121760000	107890000	87364000	61003000	45930000	103810000	87420000	88339000	20	20	20	69.4	69.4	69.4	0	323.31	8253500000	1180	234310000		9606	10996000	10576000	33675000	7861300	15240000	7288700	8500300	13399000	9302100	9402700	11297000	21589000	14966000	11577000
P33121	P33121	Long-chain-fatty-acid--CoA ligase 1	ACSL1	89881000	74497000	103370000	70148000	94179000	64590000	80110000	89862000	63777000	97255000	77011000	149010000	81939000	67128000	74749000	83085000	92331000	62650000	70490000	41	39	38	62.3	61	61	0	323.31	14469000000	1233	232570000		9606	14260000	9012300	22805000	8868100	13784000	6437100	8802100	13631000	9503300	14312000	8102300	26146000	13320000	10125000
P29218	P29218	Inositol monophosphatase 1	IMPA1	70639000	128740000	38846000	75117000	60699000	68224000	87893000	103280000	59318000	80908000	50042000	48050000	58952000	62772000	61702000	78044000	62744000	99261000	86512000	15	15	15	52.7	52.7	52.7	0	230.29	5888700000	394	231520000		9606	13225000	24949000	10462000	14325000	9024800	9134100	9435600	18564000	9985300	12962000	5413400	10337000	10904000	11891000
Q13733	Q13733	Sodium/potassium-transporting ATPase subunit alpha-4	ATP1A4	35761000	49116000	45208000	56850000	69147000	52998000	74435000	77303000	50748000	80305000	57928000	60451000	49424000	58627000	57084000	48683000	69057000	68641000	62474000	52	52	38	51	51	36.1	0	323.31	14527000000	1860	223370000		9606	5305300	7408200	12252000	9215600	16043000	9714700	12151000	16650000	10935000	14482000	10903000	13503000	10678000	12403000
Q9BZX4	Q9BZX4	Ropporin-1B	ROPN1B	102120000	177570000	60688000	99354000	169600000	161110000	103920000	100850000	117060000	178440000	151440000	114420000	145790000	166140000	130020000	105180000	76375000	139880000	89937000	17	7	7	80.2	44.3	44.3	0	323.31	6152500000	456	219520000		9606	10254000	14854000	7350900	8274300	16576000	10830000	7334400	9936900	11357000	19538000	12717000	13216000	13414000	16565000
Q99798	Q99798	Aconitate hydratase, mitochondrial	ACO2	256950000	185570000	298390000	183690000	287210000	235480000	176170000	201460000	182710000	230230000	205740000	252370000	205090000	191420000	175210000	146010000	284730000	179120000	202650000	55	55	55	68.5	68.5	68.5	0	323.31	20727000000	1342	218910000		9606	12168000	9365400	24655000	7012900	15592000	11081000	7538100	9560300	8629100	12768000	9053600	18152000	9558600	11763000
P07205	P07205	Phosphoglycerate kinase 2	PGK2	209120000	238980000	296180000	192690000	186180000	209920000	237240000	219860000	251340000	179920000	240450000	318560000	174670000	273550000	153190000	187260000	202010000	204820000	172760000	36	36	31	86.6	86.6	77.2	0	323.31	19598000000	1485	215210000		9606	9361300	12803000	24738000	9893400	10217000	6339300	7541900	12907000	12886000	9347500	6054000	21615000	10738000	12541000
Q6UWQ5	Q6UWQ5	Lysozyme-like protein 1	LYZL1	50028000	41109000	0	50692000	37564000	68357000	60789000	75540000	31718000	84713000	16219000	16206000	15294000	24518000	0	38321000	31870000	108630000	85766000	6	4	4	33.1	24.3	24.3	0	61.125	1552800000	97	212340000		9606	28372000	8496200	4662400	3546600	15583000	24431000	3338100	12957000	1826100	32652000	4033300	1395500	1837700	1755700
P49721	P49721	Proteasome subunit beta type-2	PSMB2	45331000	44336000	32322000	46557000	44447000	53012000	40868000	48705000	39592000	55433000	38786000	31957000	33516000	33825000	48141000	56263000	43443000	52730000	36422000	15	15	15	72.1	72.1	72.1	0	323.31	4206800000	415	208240000		9606	15590000	8680600	5972500	8710200	13623000	11206000	7048900	13255000	9765000	11159000	10666000	9353100	8380500	9520600
P60709;Q9BYX7	P60709	Actin, cytoplasmic 1;Putative beta-actin-like protein 3	ACTB;POTEKP	62856000	57567000	104110000	76049000	62911000	62984000	75763000	81779000	79279000	61706000	57499000	101570000	139980000	78791000	124020000	84198000	68805000	64701000	66385000	27	27	1	75.2	75.2	4.5	0	323.31	9171600000	976	206480000		9606;9606	8672100	6482700	21773000	10663000	9771500	6129600	6575600	11001000	10628000	7362100	4179000	14238000	24380000	9355000
Q9BY14	Q9BY14	Testis-expressed protein 101	TEX101	66923000	96823000	90358000	61444000	35877000	24322000	71245000	76408000	71501000	33703000	58379000	0	37541000	40947000	24795000	31679000	90134000	44492000	72308000	6	6	6	26.5	26.5	26.5	0	158.05	2028500000	133	203540000		9606	14654000	17549000	29063000	11151000	6515800	4339200	11140000	15623000	13034000	6281000	10910000	0	7122200	8413400
Q9BYZ2	Q9BYZ2	L-lactate dehydrogenase A-like 6B	LDHAL6B	53643000	77648000	78828000	28388000	29325000	103860000	61646000	71575000	100460000	79977000	35559000	86073000	70499000	115130000	86829000	45387000	105870000	16662000	98637000	29	29	29	79.5	79.5	79.5	0	323.31	9094000000	898	201890000		9606	9225300	8086900	29495000	2698100	3059200	20957000	5179600	13213000	14289000	11406000	1841500	12702000	9416000	16453000
Q5T9G4	Q5T9G4	Armadillo repeat-containing protein 12	ARMC12	88175000	65494000	82395000	67926000	117490000	110350000	88197000	95496000	59957000	63727000	97685000	104950000	114170000	98752000	67559000	54878000	127290000	110390000	95742000	23	23	23	61.8	61.8	61.8	0	252.72	9053400000	781	199230000		9606	9889800	5484700	18289000	3009100	12594000	11393000	8255600	9958100	8042000	5138800	7412900	17441000	17967000	11707000
P28838	P28838	Cytosol aminopeptidase	LAP3	44736000	41131000	93555000	47256000	70379000	46814000	51844000	64471000	35538000	48664000	40467000	56057000	46541000	61068000	42102000	49317000	66073000	33385000	46946000	36	36	36	81.5	81.5	81.5	0	323.31	11337000000	1157	197560000		9606	8607300	6536900	30942000	7554500	14452000	7118500	7529700	13181000	6296300	8171000	7134800	13917000	10155000	13150000
Q5TEC6	Q5TEC6	Histone HIST2H3PS2	H3-2	0	0	187530000	0	132520000	89338000	0	178560000	133010000	247820000	421890000	125940000	268530000	62098000	444630000	380950000	316070000	30079000	0	5	1	1	22.8	8.1	8.1	0	4.1065	5499000000	55	195530000		9606	30135000	21901000	18148000	85439000	7983000	3466700	18234000	13329000	7978400	15930000	17703000	10854000	17945000	3591500
P55072	P55072	Transitional endoplasmic reticulum ATPase	VCP	218740000	167560000	246410000	138200000	190260000	161600000	312770000	299740000	183090000	163640000	158600000	180880000	215810000	141510000	169040000	278740000	180990000	197850000	182610000	57	57	57	66	66	66	0	323.31	20409000000	1342	189590000		9606	11298000	7625300	23172000	5422000	9402700	6076200	12695000	15449000	8426600	6537100	5462600	9755800	11796000	8064200
P14555	P14555	Phospholipase A2, membrane associated	PLA2G2A	15885000	0	82616000	18237000	70217000	0	14164000	18393000	276800000	5281300	10758000	12059000	117050000	58979000	15329000	179170000	13851000	9737100	7691300	12	12	12	49.3	49.3	49.3	0	149.47	3091500000	156	189140000		9606	569320	0	28656000	855640	9623300	473140	895620	1805600	48345000	245930	665470	670970	24160000	20970000
P04279	P04279	Semenogelin-1	SEMG1	112780000	10630000	426300000	45091000	47555000	106820000	72170000	56615000	95760000	5490300	18110000	81240000	76043000	217600000	35612000	306810000	113380000	100140000	10707000	41	36	36	71.2	62.3	62.3	0	323.31	14365000000	635	187410000		9606	8301000	695540	55684000	4179400	4897700	8172400	5563500	5137900	8566400	325540	964580	8943700	8857700	17944000
Q6UW68	Q6UW68	Transmembrane protein 205	TMEM205	41625000	63152000	68770000	54522000	41040000	36776000	61631000	82554000	60498000	45817000	41498000	37265000	83726000	51966000	86824000	53286000	65205000	55429000	81540000	6	6	6	36.5	36.5	36.5	0	133.07	2531900000	454	185680000		9606	5889800	9039800	11774000	9025100	7938100	3911500	10132000	15278000	9188000	8992100	5870000	8451000	16666000	9094200
Q16563	Q16563	Synaptophysin-like protein 1	SYPL1	66447000	93249000	76577000	79173000	60287000	81064000	92188000	99403000	111080000	72261000	86856000	104500000	100630000	86790000	64703000	141640000	99103000	88487000	49926000	6	6	6	30.5	30.5	30.5	0	45.527	3043800000	269	178910000		9606	8183100	4360000	21546000	8000400	7426900	8323200	8000200	47946	14326000	7741100	7624800	19171000	14205000	10985000
P16562;P54108	P16562	Cysteine-rich secretory protein 2;Cysteine-rich secretory protein 3	CRISP2;CRISP3	70207000	107620000	69985000	114250000	119990000	60197000	115130000	94767000	87959000	69182000	25176000	66442000	75899000	75118000	90215000	51495000	72664000	133060000	127370000	19	19	19	61.3	61.3	61.3	0	256.03	4266500000	302	178040000		9606;9606	5680600	13730000	11684000	13832000	15280000	2999500	9140600	10930000	9910600	4603100	840390	6561900	10639000	6698500
Q5T871	Q5T871	Late cornified envelope-like proline-rich protein 1	LELP1	0	44058000	40652000	9894500	44805000	37998000	40731000	49884000	41724000	0	0	54181000	8994800	56156000	38357000	33058000	43100000	74458000	15364000	2	2	2	41.8	41.8	41.8	0	69.331	1306100000	126	177720000		9606	11782000	13252000	17734000	597260	11733000	7778900	13446000	13529000	14795000	13406000	7112900	18502000	625450	14250000
Q96QE4	Q96QE4	Leucine-rich repeat-containing protein 37B	LRRC37B	145960000	130670000	175540000	132960000	182650000	204690000	181410000	195650000	154580000	223480000	112970000	99119000	131230000	135980000	131310000	179710000	188540000	209280000	204450000	29	29	26	38.6	38.6	36.2	0	323.31	12381000000	883	177200000		9606	8712500	5509800	11747000	5055700	11372000	13670000	12016000	10903000	5778600	14411000	6859600	1156600	7007900	5939200
Q92523	Q92523	Carnitine O-palmitoyltransferase 1, muscle isoform	CPT1B	75640000	57257000	72410000	40401000	65215000	84108000	59283000	67207000	53480000	56623000	69502000	69197000	75846000	64603000	52458000	66202000	59244000	58224000	70986000	29	29	29	41.8	41.8	41.8	0	323.31	9505800000	646	177150000		9606	11811000	7284000	15848000	5065800	10366000	9900800	6935500	9634300	7599900	7411100	8341900	11902000	13432000	8324600
Q9H1X1	Q9H1X1	Radial spoke head protein 9 homolog	RSPH9	41754000	44120000	34243000	39555000	48374000	40289000	45852000	53723000	42767000	52590000	42313000	53017000	39601000	54216000	40116000	38857000	48590000	37917000	48816000	26	26	26	84.1	84.1	84.1	0	323.31	6643800000	943	175240000		9606	8454700	7177000	10785000	8299600	11960000	8447000	8667500	13913000	9882300	8290900	5439900	9982100	8843700	11231000
P24539	P24539	ATP synthase F(0) complex subunit B1, mitochondrial	ATP5PB	84751000	77162000	81375000	66352000	93304000	84125000	83482000	76210000	73277000	93707000	89034000	93042000	84734000	89971000	83915000	57528000	61238000	79904000	95667000	14	14	14	44.9	44.9	44.9	0	323.31	5105100000	406	169350000		9606	9579300	5489200	12567000	6744300	10445000	7056700	8332300	8413400	9210800	7512900	10448000	12004000	9628700	11510000
P25787	P25787	Proteasome subunit alpha type-2	PSMA2	180670000	157740000	77207000	176410000	133390000	160500000	159500000	156720000	130010000	160230000	131020000	105140000	108330000	98726000	161930000	199710000	166910000	133270000	109040000	16	16	16	61.5	61.5	61.5	0	195.33	8712500000	463	169040000		9606	13708000	13371000	6073600	11587000	7257400	11141000	6619700	9529000	7666700	8948300	7325200	8619500	8977400	5480200
P04406	P04406	Glyceraldehyde-3-phosphate dehydrogenase	GAPDH	63131000	78663000	90634000	63991000	61085000	116090000	72077000	84559000	80295000	58592000	54655000	83764000	58398000	54741000	62206000	54606000	49745000	40323000	39560000	19	18	18	66.9	64.8	64.8	0	323.31	8166400000	689	167290000		9606	6990300	11985000	25166000	6622500	7485400	13034000	4764300	15247000	10393000	8929400	4086500	11206000	9626800	7014400
P68104;Q5VTE0	P68104;Q5VTE0	Elongation factor 1-alpha 1;Putative elongation factor 1-alpha-like 3	EEF1A1;EEF1A1P5	46388000	41647000	79306000	43564000	48511000	49389000	52405000	45443000	103380000	24540000	46278000	44723000	133870000	72414000	51835000	56672000	34970000	70588000	29418000	19	19	11	64.3	64.3	42.2	0	281.76	7422300000	714	165850000		9606;9606	6793800	4397200	20367000	3398300	8319000	5080700	4756100	4846500	19204000	2262900	4933600	7513800	26003000	14504000
P00338	P00338	L-lactate dehydrogenase A chain	LDHA	51023000	49942000	47364000	54470000	62317000	37824000	51783000	53436000	50631000	54991000	58829000	63705000	41007000	61102000	72367000	43152000	45363000	35566000	57994000	23	22	22	75	71.4	71.4	0	301.05	4509800000	358	164550000		9606	6740000	7569400	10827000	7229200	9586900	6929400	7129800	12137000	8674700	9817100	5738600	11575000	7648000	9738100
Q8WYR4	Q8WYR4	Radial spoke head 1 homolog	RSPH1	58445000	65827000	47071000	55088000	71376000	62207000	62751000	74556000	65158000	85672000	56434000	73255000	60017000	70090000	58625000	53356000	69018000	73757000	91017000	16	16	16	57.3	57.3	57.3	0	323.31	6202500000	581	164320000		9606	5877200	9440600	8457200	6399700	10275000	4032300	7111900	11316000	10486000	8903400	6963500	15793000	6109600	8173400
P29803	P29803	Pyruvate dehydrogenase E1 component subunit alpha, testis-specific form, mitochondrial	PDHA2	103680000	81981000	184710000	72579000	123760000	78897000	91253000	93782000	77065000	66994000	114170000	128990000	97891000	83074000	64197000	71072000	116850000	81604000	86408000	31	31	26	77.3	77.3	65.2	0	323.31	7772200000	719	162700000		9606	8478100	5263900	31548000	5083600	12947000	4814000	6111700	7626700	6352800	2976200	9892300	14225000	8128100	6595000
Q8TC56	Q8TC56	Protein FAM71B	FAM71B	129610000	169730000	161210000	155010000	193540000	158410000	209500000	181020000	149220000	276030000	168280000	164770000	151620000	185780000	191490000	133320000	202070000	243170000	253670000	32	32	31	60.8	60.8	60.8	0	323.31	13398000000	1222	161900000		9606	4540800	8682500	13988000	3141900	10748000	3063300	10013000	10719000	4252200	15888000	5439500	9581100	7840100	9423700
Q08722	Q08722	Leukocyte surface antigen CD47	CD47	34273000	49068000	46546000	42798000	44402000	54888000	53407000	56403000	43601000	43282000	37198000	50708000	42760000	54127000	32733000	56407000	46589000	52571000	54544000	4	4	4	10.5	10.5	10.5	0	13.481	1646400000	110	161160000		9606	5383800	9403200	13107000	7863800	7998400	8505900	8074200	11131000	8654800	8050100	6223400	11669000	6467300	7583900
O14645	O14645	Axonemal dynein light intermediate polypeptide 1	DNALI1	56157000	41237000	29684000	39322000	53981000	35655000	44423000	33746000	45288000	46620000	43859000	55862000	42142000	47777000	47343000	34747000	56022000	29722000	40066000	17	17	17	65.5	65.5	65.5	0	106.38	2757000000	191	160450000		9606	11123000	6623300	7078000	6802100	10881000	5843300	6847700	7166000	9008500	8534300	7042600	14134000	8583900	10039000
P68431	P68431	Histone H3.1	H3C4	7430600	4530400	18806000	31232000	9561900	21898000	17718000	10997000	12177000	15237000	50785000	7140300	28235000	0	42676000	69688000	28308000	6079500	10303000	7	1	1	46.3	23.5	23.5	0	132.23	836670000	94	160320000		9606	3017600	1654800	10954000	10926000	3626700	6954900	5847900	4738700	4899900	6179700	18164000	3010200	17532000	0
Q9BYD9	Q9BYD9	Actin-related protein T3	ACTRT3	63494000	52730000	50253000	51654000	43569000	58152000	63574000	77298000	63449000	108400000	52119000	61626000	80168000	64857000	61893000	61065000	75743000	76269000	106270000	14	14	14	46.2	46.2	46.2	0	323.31	6597100000	473	159480000		9606	7370400	3767000	8509200	5781800	6697100	5918900	5941700	8614900	6862400	15673000	5249200	9195300	13679000	8843500
Q12907	Q12907	Vesicular integral-membrane protein VIP36	LMAN2	71322000	84324000	157840000	61763000	63457000	61195000	87289000	96589000	152150000	47468000	68126000	58324000	167110000	63673000	91806000	79507000	77261000	70922000	115940000	19	19	19	59	59	59	0	243.21	7165500000	630	158860000		9606	7335200	8340800	20591000	5332300	4666400	4867100	6802800	10297000	13391000	3512600	5832800	4989000	19685000	6470500
P42126	P42126	Enoyl-CoA delta isomerase 1, mitochondrial	ECI1	26779000	33384000	34084000	27410000	39640000	45671000	35418000	39912000	32128000	42435000	38189000	37397000	32234000	34184000	28010000	22749000	38062000	45133000	41585000	11	11	11	39.4	39.4	39.4	0	154.46	3733600000	660	157890000		9606	6109900	6365900	15000000	5903100	10848000	9247600	6832000	10095000	5956300	9744000	5953100	12121000	7207400	8124600
Q14409	Q14409	Glycerol kinase 3	GK3P	59484000	57897000	82920000	50759000	93822000	58488000	64326000	81991000	60033000	90610000	80585000	92236000	75738000	76084000	61450000	52944000	82450000	78408000	85078000	35	26	3	70.9	51.9	6.5	0	323.31	8173200000	863	156890000		9606	9348700	4957200	13260000	4569000	10540000	4967300	6434900	10310000	6257600	8380700	8117900	13167000	10305000	9191400
Q9NTM9	Q9NTM9	Copper homeostasis protein cutC homolog	CUTC	83785000	97065000	68327000	101230000	73607000	99168000	97739000	119870000	62669000	117140000	63498000	103240000	67651000	50070000	92862000	115150000	81609000	95040000	99596000	11	11	11	61.2	61.2	61.2	0	303.65	6687400000	1120	143120000		9606	6290400	9714500	8494800	8783900	8089000	5634000	6505200	12720000	5240400	10309000	2673900	13078000	6013900	3076900
P25786	P25786	Proteasome subunit alpha type-1	PSMA1	88462000	47688000	11825000	86200000	31435000	43178000	35227000	25004000	31895000	34820000	72218000	18016000	24763000	19738000	82453000	104450000	63066000	22888000	21127000	22	22	22	82.1	82.1	82.1	0	263.74	5155300000	441	142360000		9606	18327000	8928800	1683200	15175000	5416800	3847300	4226700	3524300	4559900	4247600	10449000	2595900	3395700	3439900
Q8WXA2	Q8WXA2	Prostate and testis expressed protein 1	PATE1	24852000	32570000	44799000	31849000	19914000	25477000	26460000	16277000	64699000	88319000	19306000	93293000	50841000	0	13889000	30377000	29564000	21584000	45144000	7	7	7	54	54	54	0	174.38	1290200000	196	141820000		9606	4371000	4630100	16847000	5954100	3132300	2793000	2904900	1878000	14412000	19453000	2335100	24813000	11144000	4120100
Q9NY87;Q9BXN6	Q9NY87;Q9BXN6	Sperm protein associated with the nucleus on the X chromosome C;Sperm protein associated with the nucleus on the X chromosome D	SPANXC;SPANXD	119270000	52402000	230310000	0	98406000	0	69974000	48365000	128340000	0	467730000	178170000	761660000	0	161840000	88620000	227430000	95920000	375810000	11	6	6	93.8	57.7	57.7	0	76.466	4699100000	72	137580000		9606;9606	775360	515530	10524000	5057100	1084100	902980	12156000	26273000	33114000	0	16143000	16092000	58361000	15300000
P61604	P61604	10 kDa heat shock protein, mitochondrial	HSPE1	29789000	30304000	10444000	38853000	28784000	31010000	22097000	25107000	15817000	38127000	28372000	15302000	10190000	10047000	27415000	18031000	20458000	41945000	46144000	12	12	12	83.3	83.3	83.3	0	62.776	1489100000	189	136870000		9606	14595000	8103600	2606100	13853000	8704400	6357600	4853900	6871400	3553900	12214000	6107300	4522100	1793400	2937100
P11310	P11310	Medium-chain specific acyl-CoA dehydrogenase, mitochondrial	ACADM	54998000	69316000	78602000	55795000	88269000	102740000	66547000	92074000	66116000	62562000	64413000	68465000	61313000	86606000	42440000	58773000	59743000	79993000	59334000	25	25	25	59.1	59.1	59.1	0	323.31	7711400000	531	135720000		9606	5392100	5096200	12529000	5841800	10783000	8893500	5921900	11616000	5797500	2349900	5427000	7959800	8024200	11554000
Q99436	Q99436	Proteasome subunit beta type-7	PSMB7	71879000	63303000	24907000	77672000	52943000	66050000	63732000	39199000	47438000	58427000	56875000	29398000	40051000	30576000	99752000	78868000	69725000	26268000	26606000	14	14	14	60.6	60.6	60.6	0	323.31	3109100000	314	135470000		9606	11865000	9474400	3835900	9006600	8133000	6385600	6985100	4814200	7107800	3838200	7965600	3903600	6387300	4406700
Q75WM6	Q75WM6	Testis-specific H1 histone	H1-7	75951000	71292000	27012000	73693000	44168000	53637000	40866000	46915000	52165000	64638000	60751000	38591000	34352000	45299000	99144000	63227000	53176000	54008000	50476000	10	10	10	31	31	31	0	91.425	1579200000	96	131600000		9606	7653600	13080000	3491400	7889200	8898100	6980600	5378000	9179800	7334600	11661000	564990	4379800	5898000	4593200
P61009	P61009	Signal peptidase complex subunit 3	SPCS3	23548000	30245000	40618000	24345000	21333000	28244000	33848000	34751000	37569000	33012000	30471000	26044000	30387000	25213000	49217000	59173000	28034000	32598000	23405000	8	8	8	36.7	36.7	36.7	0	35.967	936080000	73	129900000		9606	6871200	6587000	13952000	8071300	3704900	4113800	5576100	5878000	6729200	7094400	6581900	5825200	6264200	4600800
Q5VU65	Q5VU65	Nuclear pore membrane glycoprotein 210-like	NUP210L	108880000	97833000	79092000	76946000	105000000	112080000	118560000	127740000	114770000	121260000	113390000	114160000	78319000	83819000	125130000	135740000	76170000	106050000	105340000	87	87	87	49.1	49.1	49.1	0	323.31	30583000000	3199	128580000		9606	8595800	5322000	8189500	4455200	7476000	5441200	5698700	7537700	7996600	7260100	5157300	9083300	4939200	5936800
Q9H3K2	Q9H3K2	Growth hormone-inducible transmembrane protein	GHITM	43969000	46943000	36412000	26441000	61833000	27509000	38048000	35794000	48798000	37285000	18036000	41397000	35498000	36177000	37117000	16876000	49598000	37987000	56075000	8	8	8	22.9	22.9	22.9	0	46.633	1837800000	178	128050000		9606	6605200	9089600	8160400	4879100	13545000	2284800	6169900	7086700	10077000	6413900	1952300	9717200	4954100	5645000
P17612;P22694	P17612;P22694	cAMP-dependent protein kinase catalytic subunit alpha;cAMP-dependent protein kinase catalytic subunit beta	PRKACA;PRKACB	32877000	47862000	30226000	39249000	25816000	33058000	45545000	42766000	38304000	35552000	35151000	28772000	27398000	51521000	22749000	45470000	35326000	57752000	54705000	27	27	23	60.1	60.1	51.6	0	323.31	4533400000	508	127620000		9606;9606	3816900	8967400	7856000	6548800	4265700	4225000	6597300	8708900	7677900	6116400	6206600	6337500	5727600	10701000
Q9BVM2	Q9BVM2	Protein DPCD	DPCD	26171000	43280000	26381000	31632000	21202000	23437000	28704000	28583000	22641000	29191000	17564000	28734000	23023000	31840000	24796000	23654000	30835000	35260000	30511000	13	13	13	67.5	67.5	67.5	0	128.73	1834700000	187	126580000		9606	6500400	10322000	9199500	8156100	4813300	3866900	5211800	8640400	6120500	6346300	3454200	7972400	6300800	8421600
P07954	P07954	Fumarate hydratase, mitochondrial	FH	95306000	52880000	240910000	54421000	128380000	43720000	52437000	61043000	58387000	45152000	74458000	130180000	51532000	50697000	46917000	39161000	114020000	53197000	33877000	27	27	27	68.6	68.6	68.6	0	323.31	8586100000	980	122840000		9606	7532700	2579700	34379000	3701900	11390000	998260	3273300	4780600	3599000	1753000	4151400	16415000	3090100	3889400
P20618	P20618	Proteasome subunit beta type-1	PSMB1	68254000	69958000	29011000	87355000	56868000	55643000	54658000	52713000	55401000	69227000	54172000	35872000	48218000	34901000	88406000	80874000	78568000	45323000	34648000	15	15	15	72.6	72.6	72.6	0	149.49	3852700000	492	117990000		9606	10393000	7233200	3538000	10441000	7111400	3189700	3569000	5369600	5826600	6189200	4443400	3936200	2652800	2666600
Q9Y230	Q9Y230	RuvB-like 2	RUVBL2	53705000	61403000	166310000	36607000	33904000	40359000	64018000	66158000	53050000	41276000	48650000	96734000	70978000	91855000	42873000	67444000	79383000	39548000	48743000	38	38	38	79.7	79.7	79.7	0	323.31	6556200000	758	117910000		9606	4897700	4920900	24671000	1597600	4027700	2220100	4580500	6456300	5118500	4207300	2719600	10591000	6945000	9267200
P05141	P05141	ADP/ATP translocase 2	SLC25A5	50085000	39065000	57991000	37866000	61025000	43762000	48799000	57168000	53605000	61580000	67505000	67228000	58327000	57837000	53500000	35795000	58414000	54231000	47902000	19	15	7	51	40.3	22.1	0	37.379	3608800000	246	117190000		9606	870780	4408400	9210600	3014900	8881100	4954100	4362000	9118800	7415000	9316200	4607700	10278000	7857500	7995800
Q96E40	Q96E40	Sperm acrosome-associated protein 9	SPACA9	79539000	63537000	41252000	91068000	60756000	76303000	59490000	66581000	68125000	66162000	73399000	48761000	48458000	75430000	76094000	44382000	60649000	62528000	64820000	11	11	11	56.8	56.8	56.8	0	275.57	3486600000	311	116350000		9606	8585200	5687800	3034600	10328000	6355500	6820400	5049200	6910800	6579200	7933800	5825300	5216900	4771900	7591400
P09669	P09669	Cytochrome c oxidase subunit 6C	COX6C	28004000	0	0	25043000	29050000	26726000	21647000	0	18902000	23270000	42177000	18007000	22400000	25588000	22699000	26380000	28364000	0	16840000	4	4	4	34.7	34.7	34.7	0	3.5194	605020000	50	115400000		9606	3138700	3640400	9308700	7313400	6636400	10397000	4856500	5423600	3183700	6424400	12401000	6651300	2645800	12295000
P47985;P0C7P4	P47985;P0C7P4	Cytochrome b-c1 complex subunit Rieske, mitochondrial;Putative cytochrome b-c1 complex subunit Rieske-like protein 1	UQCRFS1;UQCRFS1P1	44164000	37681000	72307000	56399000	64895000	69465000	62519000	63529000	64409000	53937000	54391000	75910000	45629000	60247000	58267000	39088000	57811000	43222000	68198000	11	11	11	42.7	42.7	42.7	0	247.78	2583900000	209	115230000		9606;9606	3961300	1895800	13626000	6112900	8711400	6276200	5816000	7619400	5674400	1948800	5945500	13370000	2324400	5273600
P57105	P57105	Synaptojanin-2-binding protein	SYNJ2BP	42894000	22068000	34860000	26287000	32329000	56764000	40100000	40447000	29258000	32183000	47421000	33131000	30229000	36109000	31010000	34537000	48909000	28092000	34557000	8	8	8	70.3	70.3	70.3	0	221.17	2131300000	235	114490000		9606	8940400	2279700	7401600	2676900	9146500	8388200	3418800	4286700	7258300	4243000	10698000	3623700	8034400	10089000
P36542	P36542	ATP synthase subunit gamma, mitochondrial	ATP5F1C	43003000	19623000	70849000	18499000	52211000	27800000	28702000	29337000	23753000	32429000	40927000	51924000	28425000	32985000	26973000	27762000	46455000	24000000	24600000	15	15	15	47.3	47.3	47.3	0	131.95	2674700000	289	113310000		9606	9867600	2167200	21513000	1080500	10407000	2509000	3422400	4343100	3652300	3788500	4299600	10314000	5498200	4502900
Q8TC99	Q8TC99	Fibronectin type III domain-containing protein 8	FNDC8	40905000	64472000	19986000	48610000	54485000	53299000	46058000	42735000	52762000	63872000	52595000	43127000	43914000	37571000	59756000	35389000	33055000	63316000	56842000	16	16	16	55.2	55.2	55.2	0	294.72	2799300000	331	112750000		9606	2572500	9892800	3606700	2476600	10542000	8813600	3933200	6867900	3950100	9266200	2872200	8617300	5879600	4720900
Q8TAA3	Q8TAA3	Proteasome subunit alpha-type 8	PSMA8	75321000	51193000	21089000	89760000	42725000	47000000	54776000	34206000	44808000	47713000	62179000	25888000	30967000	30873000	93471000	97061000	73182000	30328000	26741000	17	17	12	57.4	57.4	37.9	0	104.54	4227300000	432	112260000		9606	10787000	5361900	2753500	8907000	5224200	3509000	4638400	4068800	4331400	4432100	5669400	3674800	3794400	3600600
P38646	P38646	Stress-70 protein, mitochondrial	HSPA9	58133000	44059000	31230000	60507000	44033000	55006000	48631000	48455000	37567000	44684000	52890000	36905000	30567000	37192000	54415000	34135000	44453000	44670000	46191000	33	32	32	61.4	60.4	60.4	0	323.31	5987700000	831	112050000		9606	8790300	5273600	5332300	6616400	6162200	6520200	5775300	7061800	4936400	5483300	6284300	6227000	4024500	5250800
P35232	P35232	Prohibitin	PHB	32101000	30375000	51728000	29322000	43107000	29692000	30680000	38950000	27105000	33247000	49283000	45618000	48060000	44414000	28631000	24037000	34066000	48591000	49791000	21	21	21	90.4	90.4	90.4	0	134	3935700000	329	111690000		9606	7560700	4555600	15321000	2211200	7258300	4112800	2580500	5555700	2847900	2823600	8320500	9671600	9767100	5309500
Q9NUJ1	Q9NUJ1	Palmitoyl-protein thioesterase ABHD10, mitochondrial	ABHD10	27806000	34964000	31706000	35127000	34064000	43686000	29356000	40828000	29179000	36869000	42365000	32677000	26703000	33201000	32175000	30304000	31001000	37412000	43447000	18	18	18	64.1	64.1	64.1	0	287.03	3069500000	447	110750000		9606	5227200	5980000	5966800	4743100	5204000	4933200	4871200	7371500	4967200	6676400	5148100	8564800	4921100	6551900
P06744;Q8N196	P06744	Glucose-6-phosphate isomerase;Homeobox protein SIX5	GPI;SIX5	73674000	167570000	54483000	124830000	55359000	69014000	104130000	106360000	60297000	76653000	60988000	59438000	53998000	91980000	91304000	65841000	87257000	100740000	89048000	28	28	23	58.4	58.4	48.9	0	323.31	7050500000	780	110460000		9606;9606	5975900	13412000	4586600	7349400	3455300	4010400	5991800	8491700	3805900	5663500	4353300	5402300	3760100	6529600
P15289;P34059	P15289	Arylsulfatase A;N-acetylgalactosamine-6-sulfatase	ARSA;GALNS	33717000	51825000	7386500	54464000	15081000	42486000	31447000	32231000	26472000	45176000	17538000	7588400	12480000	24529000	32902000	35560000	16683000	20611000	32976000	15	15	15	43	43	43	0	161.7	2271000000	249	110320000		9606;9606	6833800	8250400	1266400	12995000	3513800	9497700	5930600	8186600	6375700	8937000	1658000	653090	2032600	5831100
P10909	P10909	Clusterin	CLU	180330000	56082000	248770000	175730000	43738000	72654000	100470000	100100000	196690000	34286000	109840000	140220000	156230000	114160000	75558000	218110000	173040000	45969000	77708000	15	15	15	31.2	31.2	31.2	0	301.78	4797600000	323	110310000		9606	9681800	2217200	18179000	7467800	1743400	1715800	3552600	4523400	8397200	1055700	4534900	7716800	8409800	4633300
Q8IYT1	Q8IYT1	Protein FAM71A	FAM71A	115080000	75991000	58634000	91665000	77118000	104800000	82484000	75359000	67935000	128550000	62325000	82846000	94366000	74826000	106050000	95071000	101810000	145380000	103610000	21	20	19	42.1	42.1	40.4	0	323.31	5547500000	428	109400000		9606	7745900	3623600	5444400	5100900	4971300	5404200	2745300	6607200	4231900	9018600	3326100	4813400	5890600	4498400
P0DKB6	P0DKB6	Mitochondrial pyruvate carrier 1-like protein	MPC1L	19688000	7243000	29579000	20722000	33666000	29666000	31157000	26714000	32443000	23165000	25495000	35488000	40408000	31483000	16463000	17446000	27053000	32369000	34305000	7	7	7	74.3	74.3	74.3	0	106.47	970070000	129	107320000		9606	4776600	1486400	9228300	3676800	7282300	4992700	5026700	3954200	6074100	4512600	4301600	9922100	10625000	6464500
Q9UBX3	Q9UBX3	Mitochondrial dicarboxylate carrier	SLC25A10	57829000	41082000	84008000	51491000	54373000	62608000	50460000	58478000	49216000	57801000	55494000	69344000	60189000	69135000	47207000	48437000	46350000	56528000	52943000	20	20	20	69.7	69.7	69.7	0	323.31	4265700000	305	107240000		9606	4046600	3127100	13934000	4858900	5458400	3218900	4122300	5998000	4031100	5113900	5231400	9075900	7049100	7770500
P55064	P55064	Aquaporin-5	AQP5	14203000	34123000	23857000	12361000	20275000	19905000	12805000	22770000	24899000	12556000	12276000	21392000	30912000	24388000	15214000	16581000	24984000	10260000	13377000	4	4	4	22.6	22.6	22.6	0	100.51	879770000	162	105970000		9606	2265500	7649500	12367000	3462100	7431500	1936800	1916900	5873300	7960400	2510500	5369600	6597700	11222000	5327800
P13987	P13987	CD59 glycoprotein	CD59	34486000	24875000	35710000	64714000	22464000	29276000	34115000	16706000	29931000	22374000	23132000	22888000	24856000	32609000	30689000	31530000	35107000	27107000	25261000	4	4	4	25.8	25.8	25.8	0	31.514	1255500000	111	105610000		9606	6957500	1141800	11366000	10732000	3830000	4723300	5936300	4604000	6365100	1497400	3302300	8287600	4831000	6754100
Q9NS26	Q9NS26	Sperm protein associated with the nucleus on the X chromosome A	SPANXA2	8658800	11264000	175560000	8375800	12493000	8218900	8730100	14996000	26528000	9416400	9356500	8457600	44749000	7616900	14501000	8984300	20726000	5817700	36207000	11	7	3	93.8	67	30.9	0	70.24	1379200000	169	105520000		9606	1117500	526710	57344000	2533500	2489600	1114100	3235300	3756100	7828400	2177400	382530	1849600	11812000	1368900
P02788;CON__Q29443;CON__Q0IIK2	P02788	Lactotransferrin	LTF	77025000	22878000	97457000	28101000	21647000	19118000	27901000	32805000	68750000	4039300	24342000	12121000	312160000	1466700	87481000	35080000	45551000	7470200	49410000	62	62	62	80	80	80	0	323.31	10964000000	957	105430000		9606;-1;-1	7971600	1651600	16836000	2135700	2112500	1296900	1647900	2796600	7379800	312350	1622500	547750	36375000	257620
P20674	P20674	Cytochrome c oxidase subunit 5A, mitochondrial	COX5A	47764000	33330000	34611000	64394000	43705000	51516000	39821000	35747000	41819000	42542000	39047000	31211000	36127000	45566000	59282000	30495000	46020000	26159000	32704000	7	7	7	58	58	58	0	42.41	2351400000	389	104080000		9606	5076700	4576500	4984500	11679000	7972000	3992400	4522500	4278800	8171700	5616700	4077000	3475200	4478200	5850900
P10515	P10515	Dihydrolipoyllysine-residue acetyltransferase component of pyruvate dehydrogenase complex, mitochondrial	DLAT	62281000	41011000	75563000	54664000	71151000	58700000	50982000	54615000	40247000	61102000	84754000	55757000	54733000	38480000	55240000	31491000	59521000	57177000	47942000	26	26	26	46.4	46.4	46.4	0	316.94	7576200000	872	103700000		9606	6862800	3632000	16728000	3807000	7960400	5035000	4158300	4658100	4067300	3320600	7334100	8156700	4330600	2675900
P00846	P00846	ATP synthase subunit a	MT-ATP6	0	0	0	0	0	0	0	0	0	0	0	0	0	0	0	0	0	0	0	2	2	2	6.2	6.2	6.2	0.0023105	2.1411	207180000	35	103590000		9606	4640400	3304800	10576000	3778700	5762700	5068000	3679500	6808100	4517400	8834300	5638500	7708700	5549100	5305800
O75352	O75352	Mannose-P-dolichol utilization defect 1 protein	MPDU1	11068000	0	16388000	13249000	12463000	11170000	10793000	11964000	20856000	16434000	18739000	13872000	13223000	12345000	14099000	10006000	19331000	9330200	8369300	6	6	6	18.6	18.6	18.6	0	13.154	466600000	88	103430000		9606	4016000	312500	12645000	5069700	6834100	2792300	4035400	5033000	8453800	7609500	6664300	7864600	8336200	5301100
P50990	P50990	T-complex protein 1 subunit theta	CCT8	41862000	55125000	38829000	43100000	30825000	26244000	40974000	44303000	39642000	34566000	26807000	38162000	40074000	36504000	34150000	33466000	48781000	44144000	30283000	38	38	38	66.6	66.6	66.6	0	237.83	5622700000	735	99880000		9606	5403400	7239400	8687000	4932100	4388000	2652000	5000500	6384800	4566200	4412400	2828200	6496100	6143200	5568600
Q6BCY4	Q6BCY4	NADH-cytochrome b5 reductase 2	CYB5R2	103080000	163140000	53504000	152220000	76255000	105940000	88163000	77659000	82124000	85070000	74184000	58481000	51815000	57156000	91972000	127860000	118320000	100720000	92884000	24	24	24	86.6	86.6	86.6	0	218.63	6542700000	564	99479000		9606	7025800	9673100	2698100	9580300	4575700	3871800	3308300	3687500	4413600	5107000	3849100	2590600	3209400	2073800
P04843	P04843	Dolichyl-diphosphooligosaccharide--protein glycosyltransferase subunit 1	RPN1	34358000	29738000	61614000	30047000	26850000	32297000	39067000	47332000	49724000	24648000	35674000	35945000	52459000	30454000	39429000	49800000	30895000	33389000	36043000	38	38	38	69.5	69.5	69.5	0	323.31	6704900000	805	98629000		9606	4281700	3573500	13971000	2797200	3398800	1645500	4484500	5247200	8301200	1953900	4163000	6477100	8941600	5120400
Q13162	Q13162	Peroxiredoxin-4	PRDX4	39679000	63066000	50417000	37295000	52501000	55761000	50589000	52439000	90618000	51365000	86676000	28094000	57941000	38395000	54034000	94008000	43303000	49824000	58138000	17	17	14	64.9	64.9	57.9	0	140.65	4003500000	374	97612000		9606	1362600	7442200	2241000	2698600	5477500	4315800	4706800	5859700	5037800	3932900	8906900	1262500	9941800	5261000
P26641	P26641	Elongation factor 1-gamma	EEF1G	58059000	56606000	107340000	53887000	37254000	70372000	59429000	72478000	95914000	40856000	56293000	63200000	86527000	64202000	36997000	68641000	76039000	88311000	45603000	25	25	25	63.2	63.2	63.2	0	323.31	6874500000	639	97590000		9606	3880900	4226700	11659000	1778900	2658800	2747900	2967300	7847800	9770800	1579300	3263600	6597100	8006400	5358500
Q99623	Q99623	Prohibitin-2	PHB2	27864000	30869000	43797000	25828000	38881000	25802000	31425000	33790000	25145000	29904000	43622000	41282000	47264000	39860000	29457000	21675000	33777000	47118000	42218000	19	19	19	69.2	69.2	69.2	0	265	3399200000	373	97311000		9606	3347500	3991100	9513000	3735300	6608600	3011400	3450800	4780400	3327600	4289900	4606800	7560400	9265300	5909800
Q9HDC9	Q9HDC9	Adipocyte plasma membrane-associated protein	APMAP	55472000	49974000	50938000	50453000	36923000	34827000	35523000	38914000	52579000	30717000	43362000	32635000	58260000	34653000	53772000	52370000	44115000	34592000	57451000	20	20	20	54.8	54.8	54.8	0	217.09	4680000000	565	96514000		9606	6801400	4662100	7317600	5546400	3115900	3376300	3549900	4967800	6913500	2885900	4658100	4363700	7306800	2743700
P52565	P52565	Rho GDP-dissociation inhibitor 1	ARHGDIA	26111000	52145000	29137000	57222000	35461000	32437000	55910000	45419000	59223000	36904000	27830000	45677000	54232000	30250000	32651000	28122000	36803000	62832000	51306000	9	9	9	68.1	68.1	68.1	0	122.02	1573000000	119	95753000		9606	1837700	6787300	5460900	8407500	3984800	1768100	4976400	6449400	6576900	5053700	1438900	6440300	8321700	5377700
Q02978	Q02978	Mitochondrial 2-oxoglutarate/malate carrier protein	SLC25A11	48408000	42524000	66443000	30185000	68181000	59997000	43752000	52066000	43853000	59325000	67493000	51585000	52379000	61384000	52623000	35221000	71965000	51635000	67103000	13	13	13	53.8	53.8	53.8	0	178.05	1858500000	241	94529000		9606	5460500	3884200	9747700	2486300	6704700	4033200	2893200	3293200	3995400	5879500	4866100	2313100	3566900	5269700
Q15369	Q15369	Elongin-C	ELOC	19828000	24323000	14170000	30444000	20046000	19736000	23266000	23332000	23950000	19465000	21729000	20249000	22961000	26743000	20372000	21632000	21777000	29024000	21316000	7	7	7	58.9	58.9	58.9	0	175.17	1191700000	198	94377000		9606	3610400	6199600	4547200	4708800	4818000	1546900	1651500	5403000	8378100	3462000	575100	6618500	8720000	6632300
P67870	P67870	Casein kinase II subunit beta	CSNK2B	30854000	35406000	23237000	44033000	29814000	40137000	44158000	36953000	43244000	52252000	44416000	16983000	22067000	28354000	29927000	49515000	46259000	39793000	26987000	9	9	9	49.3	49.3	49.3	0	120.72	2064000000	181	93386000		9606	6717900	5115200	4310300	5568100	4215000	2429200	5055900	5388200	5043000	7457700	5299900	2334500	3394100	4814200
P00505	P00505	Aspartate aminotransferase, mitochondrial	GOT2	39212000	49745000	69874000	45712000	62235000	56701000	57356000	73500000	48684000	41135000	41493000	60442000	42690000	53815000	32882000	53056000	49203000	37904000	36906000	21	21	21	62.8	62.8	62.8	0	317.85	4441000000	476	93366000		9606	2634600	4517800	10005000	4756700	6752600	4198000	4465000	8305800	5122800	3675800	2216900	8057700	4801700	5535000
O94905	O94905	Erlin-2	ERLIN2	45674000	42001000	52254000	33975000	50252000	41004000	44442000	45093000	45769000	43739000	43135000	51177000	48710000	47215000	41752000	64483000	40351000	44507000	42548000	26	26	20	60.5	60.5	51	0	223.65	2969700000	306	93232000		9606	4467800	3249200	10038000	3015000	5703200	3579300	3161800	3677900	3926200	5261000	5665800	6686800	6352700	5268300
Q969V4	Q969V4	Tektin-1	TEKT1	51668000	55899000	23444000	60591000	74141000	65609000	53197000	51497000	59392000	68462000	66535000	60395000	49723000	72891000	60224000	46434000	53340000	57174000	73768000	31	31	31	71.1	71.1	71.1	0	323.31	7311300000	711	92613000		9606	3064400	3877000	2539900	5052100	7262900	4022800	2939600	4289100	4675200	6458600	4489700	7594200	4747900	8569200
Q8N1V2	Q8N1V2	Cilia- and flagella-associated protein 52	CFAP52	46678000	67353000	52696000	48958000	74498000	92222000	73157000	78614000	63169000	76687000	60500000	73852000	60744000	73639000	57789000	58542000	77620000	52871000	78748000	54	54	54	91.8	91.8	91.8	0	323.31	8200100000	976	92453000		9606	2778900	4240900	5780500	2972900	7139300	7857500	5085500	4738000	4126400	4094600	2857800	5493900	5645500	7951600
P36957	P36957	Dihydrolipoyllysine-residue succinyltransferase component of 2-oxoglutarate dehydrogenase complex, mitochondrial	DLST	35420000	28251000	27483000	32871000	37808000	43584000	30417000	30925000	32175000	36978000	38790000	33679000	30537000	41842000	27752000	29346000	31590000	30688000	36078000	17	17	17	34.9	34.9	34.9	0	205.51	3305400000	487	91942000		9606	4042800	3102800	8579800	2830400	6294700	6197400	4076300	3849900	4643500	5436400	4050000	6598500	4837900	6136300
CON__P02769	CON__P02769			79591000	69811000	32715000	90260000	66106000	50012000	53042000	41565000	61573000	61819000	90358000	36515000	47055000	40166000	91236000	80523000	64104000	50608000	46999000	51	45	45	77.4	72.5	72.5	0	323.31	10574000000	1011	91116000	+	-1	7898200	5738500	3064000	6831600	4969100	3257500	3294900	3394400	4818800	4158500	7586400	3137900	3965900	3237100
P13861;P31323	P13861	cAMP-dependent protein kinase type II-alpha regulatory subunit;cAMP-dependent protein kinase type II-beta regulatory subunit	PRKAR2A;PRKAR2B	50378000	53957000	48319000	61115000	32928000	33052000	44969000	44675000	32559000	32358000	26355000	42244000	47925000	48593000	44363000	31277000	54999000	44481000	42922000	29	29	29	78.7	78.7	78.7	0	323.31	4268100000	460	91067000		9606;9606	7537800	5067800	10008000	6891300	3600400	1208700	3028400	3501600	3222700	2512700	2247400	5304900	8629800	4436900
O75952	O75952	Calcium-binding tyrosine phosphorylation-regulated protein	CABYR	32028000	29389000	59318000	42464000	31160000	23905000	19522000	21298000	34042000	31010000	27569000	53372000	27755000	44105000	35769000	21840000	35958000	29021000	21075000	27	27	27	63.3	63.3	63.3	0	323.31	2354100000	276	90629000		9606	6960400	2777000	12874000	5935500	3074600	3583500	951540	3035100	5034400	5631900	3808000	8225000	5370200	9675300
P10606	P10606	Cytochrome c oxidase subunit 5B, mitochondrial	COX5B	27894000	22580000	18859000	48857000	20728000	20465000	12845000	18381000	12974000	19497000	22799000	26861000	15293000	15049000	45376000	16072000	24374000	45909000	38281000	7	7	7	61.2	61.2	61.2	0	25.974	1340900000	113	90278000		9606	7112400	3790300	5034300	9865900	4372900	2758200	2519500	2550400	2119200	3080100	3366300	4770200	3539400	2425400
P40925	P40925	Malate dehydrogenase, cytoplasmic	MDH1	22675000	46939000	16267000	30386000	17705000	24988000	24614000	29189000	16769000	18451000	12906000	18540000	19037000	23452000	19945000	21232000	20777000	27524000	22750000	16	16	16	50.3	50.3	50.3	0	162.65	1916400000	300	90123000		9606	3740200	6887800	5103100	5525600	4929500	3920100	3659500	6343900	3737600	3601100	2531700	4712900	5969500	4815500
P12821	P12821	Angiotensin-converting enzyme	ACE	90447000	105270000	131920000	158000000	123480000	94498000	226870000	259280000	169310000	109410000	112080000	111750000	84380000	139410000	91419000	73663000	199500000	110060000	114900000	29	29	29	25.4	25.4	25.4	0	323.31	8631200000	642	89865000		9606	2968400	2961100	7949500	6463500	5279200	2438200	7112000	9112400	6653100	3275300	3850300	3965600	3241600	4693700
O75694	O75694	Nuclear pore complex protein Nup155	NUP155	84830000	76747000	76843000	57747000	73708000	74443000	81112000	98469000	76979000	83793000	80056000	89230000	61433000	65616000	82851000	110030000	74548000	73376000	66867000	60	60	60	54.9	54.9	54.9	0	323.31	13835000000	1789	89490000		9606	4621700	3222500	8177300	2783200	4816200	3056600	3695500	6432100	4216800	3897400	4032400	7083700	4327000	4502600
Q02383	Q02383	Semenogelin-2	SEMG2	180880000	0	939620000	93650000	84235000	91839000	103370000	87639000	121520000	6354200	5368500	144110000	145990000	248050000	64179000	377960000	90374000	150710000	12648000	43	43	38	70.6	70.6	64.9	0	323.31	10279000000	457	89409000		9606	4009800	74258	32474000	1640100	1645200	3051000	2148800	2039500	3254300	56600	349380	3624700	4596300	9106700
P17174	P17174	Aspartate aminotransferase, cytoplasmic	GOT1	22274000	50218000	17272000	34208000	15096000	22327000	23611000	27861000	21204000	17855000	15335000	16506000	19659000	29819000	20564000	30155000	25348000	37108000	33057000	27	27	27	86.4	86.4	86.4	0	323.31	3765700000	401	89405000		9606	5088200	8887800	4129000	7797400	3083800	4095300	2681800	5890200	3778100	2365600	2685800	3124900	3317000	5615000
P39656	P39656	Dolichyl-diphosphooligosaccharide--protein glycosyltransferase 48 kDa subunit	DDOST	55842000	54018000	105390000	48435000	51182000	55980000	66660000	87171000	83278000	39796000	59298000	57533000	94408000	57936000	75576000	86538000	56323000	59323000	62482000	17	17	17	59.9	59.9	59.9	0	276.38	4840000000	430	88920000		9606	5072800	3657800	11459000	2548900	4126700	2847100	3816500	7282700	6350200	2370900	2957700	4601400	6438300	4083800
Q9Y5B8	Q9Y5B8	Nucleoside diphosphate kinase 7	NME7	64901000	66368000	44528000	59101000	77776000	60492000	59731000	65521000	66515000	61536000	72221000	84116000	65678000	76137000	64931000	57005000	71640000	41883000	75237000	18	18	18	53.2	53.2	53.2	0	296.77	4079700000	433	87628000		9606	4937300	4921300	4670100	3108200	5981900	3293800	3321700	5219400	3182300	4113000	3030000	8455400	5133000	6870800
Q96HR9	Q96HR9	Receptor expression-enhancing protein 6	REEP6	27867000	17240000	88425000	18017000	25245000	43744000	33435000	26735000	42232000	18348000	25944000	32661000	41690000	28121000	16138000	55344000	35634000	13546000	32173000	6	6	6	23.2	23.2	23.2	0	118.85	1489900000	119	87373000		9606	2940900	2785200	25916000	2120900	3638600	3762100	3868700	533470	6342900	2058700	3166000	5329200	5749600	834500
P61803	P61803	Dolichyl-diphosphooligosaccharide--protein glycosyltransferase subunit DAD1	DAD1	8183800	8968400	20113000	10795000	9919700	7469100	12753000	10541000	18923000	0	10951000	11276000	19717000	10567000	14753000	16962000	10941000	10396000	11127000	5	5	5	35.4	35.4	35.4	0	51.592	477830000	81	86774000		9606	2909900	887420	15707000	1986600	3840000	2285100	1711400	1296500	9096300	344770	5152900	4773100	8095800	1646800
Q8TDY3	Q8TDY3	Actin-related protein T2	ACTRT2	44040000	30029000	47994000	32086000	32052000	37041000	37794000	40947000	36885000	59789000	45282000	35003000	48692000	49725000	43193000	44807000	48068000	36998000	48741000	20	20	20	70.8	70.8	70.8	0	158.34	3559900000	423	85730000		9606	4855600	3249800	6266700	3144700	3433800	2610500	3632200	4714100	3203100	6712700	3101600	4854100	6301900	6471100
P38567	P38567	Hyaluronidase PH-20	SPAM1	30250000	24656000	16338000	24131000	25669000	40653000	26870000	29650000	23774000	37020000	26110000	21588000	14500000	19944000	21367000	34561000	30018000	39482000	32914000	16	16	16	34.8	34.8	34.8	0	233.3	3212700000	415	84752000		9606	4661900	4134500	2800000	3951000	4528000	4838700	2505300	7264000	3545300	7285500	3352600	4230900	2722400	3017500
P13667	P13667	Protein disulfide-isomerase A4	PDIA4	27212000	20031000	28884000	25164000	14795000	32565000	29031000	31777000	27053000	14140000	8766000	18903000	36986000	19721000	28083000	82993000	20954000	25103000	38200000	50	50	50	60.5	60.5	60.5	0	323.31	5154000000	771	84640000		9606	5245700	2652000	7862700	2626500	1850300	4369700	3912600	4157400	3760800	1412100	649100	3345200	6996200	2788600
Q7Z4W1	Q7Z4W1	L-xylulose reductase	DCXR	1949300	7731800	14788000	9776900	9569800	9754800	24689000	27172000	21115000	10103000	6346000	34222000	55935000	9336500	6990400	21282000	12097000	9216100	5977000	12	12	12	50.4	50.4	50.4	0	136.53	1419800000	178	84210000		9606	234450	1657800	6353500	2460100	2634400	1849700	5449800	7581100	5854900	2599200	723090	9596700	18949000	2575900
P23368;Q16798	P23368	NAD-dependent malic enzyme, mitochondrial;NADP-dependent malic enzyme, mitochondrial	ME2;ME3	80942000	129140000	243500000	169830000	108470000	178700000	152400000	174790000	70972000	93567000	213880000	83688000	72482000	158810000	125250000	102630000	218020000	167280000	117690000	30	30	30	73.3	73.3	73.3	0	323.31	8749800000	744	83430000		9606;9606	2365300	4175100	15182000	5203400	3003200	1912400	3985100	4279100	1067500	1492700	6560200	2553100	2065900	6272700
Q5JVL4	Q5JVL4	EF-hand domain-containing protein 1	EFHC1	39405000	42056000	24786000	39261000	48571000	47763000	39456000	46362000	42076000	56652000	44434000	44302000	32348000	43683000	37594000	35936000	44021000	41508000	52443000	41	41	41	75.5	75.5	75.5	0	323.31	5706100000	898	83167000		9606	4685600	3082800	5774400	2954400	4981100	4235000	2315600	5292900	4538400	5910200	4674100	5892500	3398200	4949700
Q01813	Q01813	ATP-dependent 6-phosphofructokinase, platelet type	PFKP	43048000	51960000	78120000	37440000	55356000	40630000	61666000	68035000	64257000	31704000	38595000	57710000	62582000	52212000	45278000	50013000	64694000	49589000	45285000	42	42	39	59.9	59.9	55.4	0	323.31	6232600000	1024	82096000		9606	2860600	3376100	10585000	2051300	4779000	2020000	4782600	5887800	5549300	2105000	2833100	6505400	4620300	4348300
P13639;Q15029	P13639	Elongation factor 2;116 kDa U5 small nuclear ribonucleoprotein component	EEF2;EFTUD2	54387000	67342000	92615000	60683000	52594000	76883000	81637000	74399000	107790000	55922000	80310000	65532000	105100000	70586000	59837000	71812000	71026000	76546000	52200000	45	45	45	64.5	64.5	64.5	0	323.31	9589700000	826	82024000		9606;9606	2163900	3024000	8343800	2554400	3923300	4386600	2790400	4890600	6845600	2024300	4111900	4748900	7536700	5281900
P78371	P78371	T-complex protein 1 subunit beta	CCT2	52802000	68169000	72177000	38911000	44591000	28592000	55943000	59009000	50763000	34527000	34654000	68754000	51746000	51518000	38602000	33379000	61188000	46202000	35039000	38	38	38	76.3	76.3	76.3	0	323.31	5994500000	762	81672000		9606	3868500	5554700	11668000	2819100	3536000	1633500	3335200	5635800	4217700	2699300	1846700	8374200	4077600	4634400
P08174	P08174	Complement decay-accelerating factor	CD55	45684000	52396000	35732000	34059000	37464000	24602000	37114000	42254000	43012000	51874000	33768000	27430000	27872000	42893000	37976000	41502000	42349000	83276000	50011000	20	20	20	55.6	55.6	55.6	0	306.48	3540900000	387	81448000		9606	7329200	4003500	3221800	2337900	3270900	1947800	3960700	5068600	4677200	4953700	3383800	2753000	3920700	5167500
P00395	P00395	Cytochrome c oxidase subunit 1	MT-CO1	0	8144300	8315100	8340700	11963000	0	0	12233000	8053300	6411300	0	9652000	8259400	9031800	7326100	0	11670000	7446200	6543300	1	1	1	6	6	6	0	15.964	406190000	90	81238000		9606	635960	2340900	10396000	2610100	8082500	576410	2130600	9412100	4290800	3413100	1261600	6715100	6130400	7845100
P67812;P0C7V7	P67812	Signal peptidase complex catalytic subunit SEC11A;Putative signal peptidase complex catalytic subunit SEC11B	SEC11A;SEC11B	18699000	17049000	17354000	18120000	10086000	15027000	15636000	16186000	19316000	15498000	22959000	13067000	13766000	10200000	24686000	29080000	14847000	13393000	10522000	11	11	11	36.3	36.3	36.3	0	63.873	1521000000	290	81107000		9606;9606	2020100	4358300	7217600	4680500	3703000	1909900	3363700	4268400	5175100	4034100	2548700	3956600	4365200	2717800
CON__P35527;P35527	CON__P35527;P35527	Keratin, type I cytoskeletal 9	KRT9	40310000	79535000	98200000	57888000	53024000	34734000	63586000	58741000	42981000	86679000	76497000	36236000	50346000	107920000	53656000	128510000	34158000	73191000	43116000	34	33	33	66.5	66.5	66.5	0	323.31	6667600000	604	80978000	+	-1;9606	3128100	2825500	10896000	3222500	4004700	1666600	2822900	2939000	2545900	3417800	5052000	1801700	2725400	10693000
P08238;Q58FF7	P08238	Heat shock protein HSP 90-beta;Putative heat shock protein HSP 90-beta-3	HSP90AB1;HSP90AB3P	26304000	47061000	40435000	49108000	29507000	38067000	41839000	42896000	53897000	25459000	30171000	40348000	63622000	38853000	32654000	61421000	42014000	47900000	31109000	47	27	21	54.4	37.7	30.2	0	214.45	3439100000	475	80898000		9606;9606	3409600	4450100	6718300	4273200	2937800	3180300	3398700	3841600	5957200	2255100	2047700	4545900	7409800	4333200
Q9H061	Q9H061	Transmembrane protein 126A	TMEM126A	20312000	15159000	24377000	17832000	21553000	25805000	22748000	23600000	19712000	22681000	26506000	26387000	28044000	25801000	21998000	19140000	33044000	24977000	26473000	11	11	11	62.6	62.6	62.6	0	115.22	1421800000	208	79541000		9606	3340600	1811400	9293500	1736400	5144300	3648300	3045200	5054600	1557500	3486100	1526800	7455300	9168400	4758100
P43155	P43155	Carnitine O-acetyltransferase	CRAT	30732000	34661000	32745000	33906000	46895000	40258000	33431000	32533000	32802000	32648000	35455000	36466000	35026000	38750000	26306000	23134000	37956000	54050000	40761000	26	26	26	44.9	44.9	44.9	0	207.73	3788200000	591	79516000		9606	3302800	3905600	7059600	2595800	6083500	3672400	2986800	4573300	3923500	3302700	3816300	5602200	4169600	4053400
CON__P35908	CON__P35908			24126000	35230000	36193000	50154000	25971000	31068000	37677000	26296000	19565000	40679000	60372000	15253000	30996000	40457000	101470000	48653000	14161000	32847000	46543000	47	44	1	85.9	82.8	5.6	0	323.31	5348100000	618	78289000	+	-1	1491800	2642300	6938300	6316600	1883500	1738200	1965800	1619700	1196300	3593500	4336300	782800	2628800	3439300
P15259	P15259	Phosphoglycerate mutase 2	PGAM2	45778000	93275000	16693000	126830000	27178000	26799000	31864000	22123000	20437000	12461000	21400000	17935000	15757000	23618000	37626000	57489000	34167000	36584000	15619000	16	16	9	67.2	67.2	46.2	0	115.69	2295100000	235	78242000		9606	4716900	9255500	2980900	15727000	2670000	2985300	2964500	2572500	2415300	1017900	1876000	2420300	2137400	2524300
P54709	P54709	Sodium/potassium-transporting ATPase subunit beta-3	ATP1B3	57024000	54453000	30923000	79659000	61317000	89315000	68591000	72470000	65104000	78117000	87186000	51097000	40707000	48743000	76359000	76788000	79083000	53852000	45841000	14	14	14	67.4	67.4	67.4	0	162.07	4405400000	383	76835000		9606	3100000	3291000	4330100	1783700	5683300	5005900	1889700	4045000	3809800	6128500	4908500	3486900	1871100	3908400
Q9Y241	Q9Y241	HIG1 domain family member 1A, mitochondrial	HIGD1A	15800000	0	21189000	13794000	16934000	16603000	0	0	11162000	20535000	0	23281000	16463000	0	0	0	0	0	0	1	1	1	19.4	19.4	19.4	0	135.62	302700000	55	75675000		9606	5952900	2864600	7902100	3493900	5582200	4544400	305520	5336000	3283400	4735800	3423200	8114200	4046400	3474600
Q15907;P62491;P57735	Q15907;P62491	Ras-related protein Rab-11B;Ras-related protein Rab-11A;Ras-related protein Rab-25	RAB11B;RAB11A;RAB25	21435000	37005000	17883000	19876000	15041000	11216000	18948000	18341000	18130000	13391000	15305000	26716000	23884000	28188000	13540000	24389000	23673000	16231000	15025000	8	8	8	34.9	34.9	34.9	0	16.157	1144000000	119	75412000		9606;9606;9606	5100100	7345400	5507400	4089900	3257800	1438800	3334800	4455900	3899200	2022800	2448000	6053000	3915600	4331000
P0DMV9;P0DMV8	P0DMV9;P0DMV8	Heat shock 70 kDa protein 1B;Heat shock 70 kDa protein 1A	HSPA1B;HSPA1A	61725000	107870000	54553000	106250000	63205000	85828000	57179000	61537000	60539000	99305000	44400000	46412000	67514000	54248000	58644000	55646000	71472000	94470000	52776000	45	30	25	79.6	59.6	51.2	0	323.31	6881100000	643	75287000		9606;9606	4741700	8837200	3273100	8874000	5196500	3567800	2635600	2475200	2642400	5209700	2126000	1313300	5321600	881300
Q1ZYL8	Q1ZYL8	Izumo sperm-egg fusion protein 4	IZUMO4	60141000	60931000	36566000	46023000	45550000	76031000	54315000	88860000	66913000	76363000	33295000	45590000	17213000	44262000	56166000	73275000	52754000	89080000	60647000	9	9	9	47	47	47	0	323.31	3058200000	452	74996000		9606	2817300	4352900	4030900	4295000	3275200	2917800	2999400	6274200	5316900	5731800	578020	5121000	664070	3818900
Q15363	Q15363	Transmembrane emp24 domain-containing protein 2	TMED2	10547000	8893400	16181000	5497300	9103800	6725300	8928000	13603000	15284000	7966800	6068100	8976000	12708000	9626900	11499000	10457000	8637200	8608100	9500200	7	7	7	40.3	40.3	40.3	0	35.359	866280000	323	74857000		9606	3971800	3737100	8837800	1588100	3689200	1170400	2450800	6880100	5066000	1293700	1949600	4528500	5825700	2236500
Q00796	Q00796	Sorbitol dehydrogenase	SORD	18520000	36088000	36504000	49339000	43997000	28196000	80721000	65268000	81698000	24109000	13557000	81645000	244380000	29767000	29863000	54350000	38399000	28253000	7604900	23	23	23	84.3	84.3	84.3	0	323.31	4106800000	346	74747000		9606	1173200	1285800	4311700	2621000	3130400	1129700	5182000	5459900	5844800	538270	573660	8923100	23178000	1210200
P49189	P49189	4-trimethylaminobutyraldehyde dehydrogenase	ALDH9A1	20952000	20615000	33985000	19358000	27361000	20217000	23315000	23460000	21368000	21725000	18506000	29997000	18935000	21984000	22768000	22623000	22358000	23051000	20323000	23	23	23	48.4	48.4	48.4	0	323.31	3858200000	615	74650000		9606	4113800	2775300	9727600	2115000	4890600	2332800	3748300	4034100	3414800	2736100	2606600	8298600	3117000	3835000
O00519	O00519	Fatty-acid amide hydrolase 1	FAAH	34304000	39233000	62302000	38922000	37860000	29513000	41831000	47811000	39987000	53246000	47780000	61162000	21973000	26012000	48677000	57844000	36764000	39058000	44568000	28	28	28	71.5	71.5	71.5	0	323.31	5386700000	719	74098000		9606	2907200	2411700	9809100	2239200	3457400	2699500	2464700	4606700	2676200	5023300	3040000	9360200	1576400	1975500
P59910	P59910	DnaJ homolog subfamily B member 13	DNAJB13	50479000	40499000	21893000	38390000	28217000	27939000	35886000	27018000	28575000	32266000	38280000	32247000	26185000	23034000	39444000	38810000	40379000	13498000	25553000	18	18	18	65.5	65.5	65.5	0	226.18	2385700000	315	73943000		9606	8386900	5021900	4048300	4888100	3327400	1707200	3708700	3912500	3767000	3822600	3765200	4710900	3431700	2708700
P18754	P18754	Regulator of chromosome condensation	RCC1	45998000	41323000	49749000	59316000	41566000	46106000	47881000	29644000	34928000	42697000	36649000	35497000	30664000	24309000	55282000	68456000	36834000	46695000	24669000	16	16	16	58.4	58.4	58.4	0	187.7	2920300000	407	73039000		9606	6591500	2861000	7076800	1633000	3094500	3779300	2604500	4051800	2144900	3545600	3934400	2407300	4583500	1422600
Q96AB3	Q96AB3	Isochorismatase domain-containing protein 2	ISOC2	42434000	45650000	47343000	57579000	56124000	58603000	49947000	66106000	50023000	51590000	53178000	48284000	52496000	44880000	51151000	44498000	46989000	57013000	82557000	11	11	11	88.3	88.3	88.3	0	323.31	4478300000	728	72445000		9606	846390	434480	9885000	1598200	9678500	2290400	2207700	5756200	2803800	2373400	1861700	3110600	4280100	2272700
P22061	P22061	Protein-L-isoaspartate(D-aspartate) O-methyltransferase	PCMT1	23656000	29377000	19771000	43917000	16420000	16975000	23073000	23141000	20910000	18709000	25767000	21982000	14675000	20120000	27090000	39572000	29352000	22900000	20446000	13	13	13	70.5	70.5	70.5	0	156.34	2100900000	347	71894000		9606	3284700	4147300	6606500	8652800	3073200	2293800	2075600	2408700	3014800	1941100	4268600	3873700	3558200	2757900
P17987	P17987	T-complex protein 1 subunit alpha	TCP1	40337000	49914000	66858000	29879000	41282000	24331000	45707000	54540000	41774000	32095000	28906000	65862000	46292000	49674000	27791000	34538000	58285000	41790000	33065000	30	30	30	67.8	67.8	67.8	0	323.31	4282200000	535	71622000		9606	2485000	4202800	10380000	1962300	3455600	1441200	3019400	5832500	3794100	2831600	1944700	7271500	4618800	4357300
Q8NHS0	Q8NHS0	DnaJ homolog subfamily B member 8	DNAJB8	40326000	39748000	20753000	28536000	27770000	20817000	25097000	21902000	22043000	25864000	26808000	18200000	34178000	25845000	35963000	22003000	35428000	21303000	17082000	11	11	8	46.6	46.6	38.4	0	209.87	1577900000	259	71401000		9606	8337700	4358200	5290000	3118700	3501600	1830600	3037500	3419700	3031000	3690800	3210100	3231600	6397900	3057400
Q9NVV0	Q9NVV0	Trimeric intracellular cation channel type B	TMEM38B	14200000	34713000	0	26672000	17466000	16773000	23951000	30147000	23461000	44290000	27850000	17876000	29551000	23746000	30601000	16148000	18712000	35464000	37662000	5	5	5	26.1	26.1	26.1	0	173.15	945010000	77	71105000		9606	2071400	5635900	471190	3451900	1701400	2312400	3044900	4939700	3147700	6718100	3427900	3299000	4964900	3565300
Q6UWM5	Q6UWM5	GLIPR1-like protein 1	GLIPR1L1	57604000	0	0	0	19255000	39962000	0	0	47225000	35378000	22633000	23666000	44738000	31433000	0	18163000	83798000	23746000	41376000	7	7	7	33.5	33.5	33.5	0	65.914	1156000000	74	70656000		9606	10300000	181320	0	0	2861500	5982300	0	0	5982800	5681100	2670700	4421400	7912800	4101000
P62826	P62826	GTP-binding nuclear protein Ran	RAN	27480000	17345000	46716000	13394000	16995000	24618000	17824000	21698000	27374000	16661000	16246000	19952000	34317000	21860000	12559000	26533000	13238000	21762000	13502000	15	15	15	53.7	53.7	53.7	0	139.49	1941600000	238	70620000		9606	1922500	1606300	18874000	1983100	4045600	1406000	4146300	6033500	3303900	1048300	2075500	6194600	7728800	3049800
Q9Y3B3	Q9Y3B3	Transmembrane emp24 domain-containing protein 7	TMED7	29938000	33433000	53499000	22620000	32757000	25293000	35537000	42443000	56267000	21672000	35087000	31446000	53014000	34739000	39096000	35443000	40508000	36272000	46171000	9	9	9	53.6	53.6	53.6	0	311.57	2056500000	210	70259000		9606	2967300	2735100	9346900	2274800	4025200	1391600	3272200	3528600	6644200	1128900	2239700	2329900	4489900	2545200
Q8WUD1	Q8WUD1	Ras-related protein Rab-2B	RAB2B	29393000	21625000	20905000	25057000	23156000	21864000	27877000	33046000	24822000	32554000	21322000	18239000	18456000	21611000	23495000	25586000	19002000	22412000	32101000	21	10	10	78.7	41.7	41.7	0	69.438	1424200000	160	70160000		9606	4157900	3894500	6329100	3968000	3780300	2220700	2647600	3833800	5098200	4064800	2655700	3218900	1100100	3583400
P49755	P49755	Transmembrane emp24 domain-containing protein 10	TMED10	36751000	36870000	49543000	28104000	32999000	27241000	37497000	34994000	55841000	20203000	38101000	22286000	45320000	26840000	44705000	41325000	42668000	37591000	41797000	9	9	9	42.5	42.5	42.5	0	168.69	3403100000	428	69345000		9606	2901200	2961100	8123100	1505400	4181000	1507400	2352000	3410300	5550900	2030500	2076300	2081800	5554100	2758300
P52292	P52292	Importin subunit alpha-1	KPNA2	46566000	43899000	90322000	62053000	19276000	48917000	51341000	69200000	70339000	43587000	69978000	41441000	69226000	46668000	54037000	87033000	45611000	85446000	33778000	21	21	21	71.8	71.8	71.8	0	323.31	4098300000	319	68113000		9606	2561700	2585600	10362000	4394000	1032100	2619800	2442100	3920900	4456900	1622000	3718500	2087900	5011500	3238800
Q4LDG9	Q4LDG9	Dynein light chain 1, axonemal	DNAL1	16033000	16147000	13006000	19144000	25145000	14552000	18465000	19288000	20550000	21586000	14378000	18602000	18084000	18100000	19965000	12703000	19188000	25737000	27261000	7	7	7	40.5	40.5	40.5	0	165.51	961990000	120	67154000		9606	3335400	1924700	3271100	3582200	5588000	2442600	3081500	3412400	3262500	4253700	2041700	4200000	4421800	1893000
Q15435	Q15435	Protein phosphatase 1 regulatory subunit 7	PPP1R7	42202000	54501000	33437000	35025000	26552000	50228000	43739000	51178000	39514000	33834000	40726000	32827000	36379000	41723000	28991000	68506000	37324000	46930000	49397000	21	21	21	56.7	56.7	56.7	0	323.31	2045900000	368	67101000		9606	905320	6584000	5449400	3700500	2407800	1403500	2057500	5967000	4013800	3643700	1764300	1978400	3860000	4612000
P16219	P16219	Short-chain specific acyl-CoA dehydrogenase, mitochondrial	ACADS	55730000	69379000	124330000	31271000	54241000	58008000	73429000	91867000	38803000	45710000	40677000	59300000	51066000	82778000	24618000	55341000	60455000	39258000	43839000	20	20	20	67.2	67.2	67.2	0	323.31	3611500000	477	66864000		9606	2840400	3471900	12536000	1805800	3293800	2508500	3744700	5388200	2083100	2576400	1719800	3312000	2783100	5415400
P60673	P60673	Profilin-3	PFN3	53385000	35261000	24283000	53241000	36635000	51713000	46479000	41183000	46306000	60396000	53849000	34420000	43703000	31336000	58518000	68547000	65636000	44395000	47530000	13	13	13	79.6	79.6	79.6	0	96.667	2032800000	317	66630000		9606	4229000	3057700	1143300	4255700	2794900	2534600	1942400	2111000	3744600	4915700	4438900	3625500	3679600	1709500
P23786	P23786	Carnitine O-palmitoyltransferase 2, mitochondrial	CPT2	49838000	54961000	66148000	49696000	72858000	59155000	53037000	57672000	43683000	48162000	45212000	66476000	50985000	54495000	45696000	42928000	60136000	38826000	55901000	33	33	33	61.6	61.6	61.6	0	323.31	5629700000	657	66228000		9606	3674200	3074100	6874900	2773000	6010400	2340900	2847000	3415600	2419000	1995200	2309000	5853800	3759100	4212600
Q9C0C7	Q9C0C7	Activating molecule in BECN1-regulated autophagy protein 1	AMBRA1	0	0	0	0	0	0	0	0	0	0	0	0	0	0	0	0	0	0	0	2	2	2	1.8	1.8	1.8	0.0040779	1.9417	4081300000	13	65721000		9606	49897	3611100	6916000	0	7929800	6849900	0	8659100	0	8758500	57685	0	6781000	0
Q9Y265	Q9Y265	RuvB-like 1	RUVBL1	45326000	43342000	149460000	27264000	25575000	34970000	66852000	68674000	47608000	41523000	41491000	93606000	66707000	76835000	37084000	66225000	80746000	18324000	50156000	30	30	30	75.7	75.7	75.7	0	323.31	4235800000	464	65047000		9606	1231700	1208600	21627000	368390	1057900	484620	3430400	4563500	2173700	1990300	773640	7560300	4072100	6078500
P49720	P49720	Proteasome subunit beta type-3	PSMB3	33139000	24693000	13229000	43411000	28022000	32931000	31101000	23908000	25922000	35158000	33359000	13054000	19922000	20245000	46282000	43709000	33431000	22406000	16144000	11	11	11	42.9	42.9	42.9	0	60.77	1256300000	182	64988000		9606	4807300	2943400	2172600	7230600	4415600	2054800	3187200	3216600	1121700	5330300	3762500	537620	2689300	2289900
P05388;Q8NHW5	P05388;Q8NHW5	60S acidic ribosomal protein P0;60S acidic ribosomal protein P0-like	RPLP0;RPLP0P6	15262000	7649500	23317000	9771900	10091000	11877000	15871000	14617000	21017000	9238300	16313000	17954000	20645000	12662000	14720000	14481000	16514000	14020000	8906300	10	10	10	48.9	48.9	48.9	0	191.42	1075600000	212	64898000		9606;9606	4218100	1105300	9341300	1735800	2493100	2438700	2718300	3360000	4910100	1690100	3554600	4491000	6033700	2830900
P10809	P10809	60 kDa heat shock protein, mitochondrial	HSPD1	86465000	41374000	263710000	41147000	117110000	43178000	51973000	70642000	40148000	39219000	72804000	114290000	51739000	70456000	36313000	23906000	81995000	51917000	37579000	40	40	40	78	78	78	0	323.31	5225400000	637	63848000		9606	4526500	1190100	19831000	1343600	6021100	923810	1968600	3086200	1351800	1167900	2433400	6443300	2577100	2257000
Q9NR28	Q9NR28	Diablo homolog, mitochondrial	DIABLO	33911000	21690000	26341000	34254000	24669000	49269000	36666000	35335000	28286000	28950000	29434000	39409000	26387000	36165000	31028000	34366000	39641000	43932000	31407000	10	10	10	65.7	65.7	65.7	0	93.947	1189700000	126	63721000		9606	3386400	1740800	4112900	3381500	2884900	3361400	3334400	3900200	3046500	3263000	2351700	5014200	3107900	4003100
P13637	P13637	Sodium/potassium-transporting ATPase subunit alpha-3	ATP1A3	27224000	32834000	20297000	33844000	38118000	42141000	38751000	42549000	42777000	50263000	35510000	47835000	24332000	44247000	25869000	32997000	29125000	37097000	35902000	44	34	23	49.4	38.4	26.2	0	323.31	4160000000	552	63635000		9606	3172400	2200400	2143800	3137100	4086800	2897900	2950100	4347700	3834800	3776800	3326500	6130600	2395600	4736100
O95473	O95473	Synaptogyrin-4	SYNGR4	10996000	0	0	0	0	10408000	16134000	0	0	0	6276200	0	0	11602000	9707900	0	15359000	0	0	1	1	1	6.4	6.4	6.4	0	119.26	274920000	41	63328000		9606	2665200	2938200	4626700	3019300	2976700	1643200	3935400	5486900	7112800	2112200	608320	1882300	4080400	3754100
Q15005	Q15005	Signal peptidase complex subunit 2	SPCS2	22813000	21399000	25732000	26587000	15049000	17981000	18714000	15710000	25243000	19488000	28464000	15865000	23138000	14780000	36286000	48019000	22205000	17231000	13231000	15	15	15	48.2	48.2	48.2	0	28.258	2170300000	338	63048000		9606	2623500	4981800	8006500	4967000	1682700	920720	1169000	1767000	3729600	3596400	3272300	1059700	1957600	1868900
Q9BVK6	Q9BVK6	Transmembrane emp24 domain-containing protein 9	TMED9	23555000	28970000	37129000	18023000	22225000	17094000	25019000	26363000	33418000	15567000	19586000	19972000	36793000	22214000	32327000	30125000	23633000	26290000	24411000	6	5	5	31.1	23.8	23.8	0	183.27	1248100000	117	62188000		9606	3858400	3107600	6915900	1820500	2800100	1955000	2595200	4219800	4701800	1050300	2233300	3506800	4953500	2880200
P63172	P63172	Dynein light chain Tctex-type 1	DYNLT1	22236000	31545000	17697000	23683000	30830000	34161000	31814000	39918000	25111000	47552000	23138000	33914000	26221000	31593000	27674000	17226000	30490000	39836000	39486000	4	4	4	70.8	70.8	70.8	0	314.73	1059100000	115	62147000		9606	2199800	3529300	2790600	2199500	3412700	1962000	3175300	4730200	2387100	4150200	1639700	6471300	3488400	3363200
P02538;CON__P02538;CON__Q8VED5	P02538;CON__P02538	Keratin, type II cytoskeletal 6A	KRT6A	3512100	0	6471900	11142000	2109100	1382200	2944700	390690	23915000	2536700	2663900	0	1449900	1488700	234930000	8606000	0	2001100	2304300	39	27	1	59.2	47.7	1.8	0	313.66	2336400000	176	61667000	+	9606;-1;-1	881260	0	2108000	1611800	316740	255920	337490	140210	4462500	465240	682540	1082100	204560	182560
P15529	P15529	Membrane cofactor protein	CD46	62296000	28056000	48127000	52839000	46239000	26014000	57033000	60679000	0	58940000	61056000	44864000	49618000	64780000	49915000	107450000	52233000	59222000	59474000	8	8	8	16.8	16.8	16.8	0	19.177	2101900000	97	61597000		9606	4409100	1984100	6692300	4692800	479580	1568600	3365000	4620500	267050	958020	6250600	1554800	4395100	7010000
O75947	O75947	ATP synthase subunit d, mitochondrial	ATP5PD	12220000	7362200	11008000	18569000	15559000	11058000	13217000	11029000	11804000	14265000	12937000	11488000	11728000	15887000	17925000	7854200	10616000	10788000	9300500	10	10	10	75.2	75.2	75.2	0	56.331	932910000	193	60787000		9606	3555100	587750	4481200	5194200	5066100	2406000	2502800	2955100	3801500	4492600	2484900	3280200	2894000	4904300
Q5JST6	Q5JST6	EF-hand domain-containing family member C2	EFHC2	23796000	21233000	18088000	17731000	25593000	25360000	22014000	25746000	20995000	25507000	27835000	31027000	22984000	24576000	26392000	20159000	29250000	21644000	29210000	43	43	43	56.9	56.9	56.9	0	320.5	3739400000	656	60662000		9606	3444200	2301100	3787400	1659800	3588400	2170200	1946400	3296600	3036200	2750400	3617900	6278300	3974700	3586000
Q99832	Q99832	T-complex protein 1 subunit eta	CCT7	35134000	35355000	56771000	33137000	31163000	24816000	38298000	40048000	32290000	26117000	25903000	52545000	33089000	33055000	26467000	23220000	46648000	36025000	24130000	36	36	36	72.6	72.6	72.6	0	323.31	3749900000	538	60572000		9606	3018100	3301200	8784800	2936600	3204000	1005700	2713600	3860900	2944800	1750900	1243100	6135200	3138500	3756300
Q9UKU0	Q9UKU0	Long-chain-fatty-acid--CoA ligase 6	ACSL6	34552000	38351000	38209000	29279000	37405000	28478000	36027000	43638000	40366000	42791000	32728000	44504000	38257000	37957000	40300000	49004000	39900000	28945000	44092000	45	45	42	69.2	69.2	66.7	0	317.28	5891500000	753	59620000		9606	2231400	2513100	4708900	2370500	3105700	503530	2406100	4123300	3911400	3510100	1514500	5180100	3937400	3652300
Q7Z6W1	Q7Z6W1	Transmembrane and coiled-coil domain-containing protein 2	TMCO2	0	21625000	16375000	7570200	22320000	0	0	32674000	13931000	33472000	39395000	15351000	22862000	21609000	39787000	25991000	0	0	16399000	5	5	5	31.3	31.3	31.3	0	43.331	636100000	67	59354000		9606	3344500	3188400	2858200	2382300	2632800	2124900	2652600	6000500	1982500	5001400	3494400	2910300	3501200	2426600
Q14974	Q14974	Importin subunit beta-1	KPNB1	17719000	29153000	59984000	40722000	12740000	20435000	26100000	26289000	41779000	14536000	32140000	20931000	52224000	19472000	33942000	65776000	23605000	29948000	22899000	35	35	35	53.1	53.1	53.1	0	323.31	3463900000	547	59311000		9606	1527100	2497500	8568900	4457300	901150	1690700	2094100	2329800	4117900	1203100	2782900	2101700	5185300	1922500
Q9BS26	Q9BS26	Endoplasmic reticulum resident protein 44	ERP44	24282000	26972000	27103000	24726000	16567000	18222000	24407000	25442000	31903000	16842000	21632000	13172000	38644000	19759000	26494000	34123000	25638000	29244000	30138000	17	17	17	50	50	50	0	200.9	2354500000	286	59229000		9606	2966100	3423400	5894400	3349700	2037600	1539000	1361500	3172500	3833500	1580600	1689600	920060	6591600	2120400
P78406	P78406	mRNA export factor	RAE1	23587000	22778000	16048000	23118000	13294000	17307000	22440000	25563000	17265000	17939000	11389000	14612000	16399000	19187000	18445000	20502000	17762000	25040000	18955000	19	19	19	54.6	54.6	54.6	0	154.58	2396900000	543	59190000		9606	5700900	3736900	2956200	3297100	1611500	2694900	3250900	4192600	2544400	3084200	1758400	2826400	2948700	1976700
Q5W111	Q5W111	SPRY domain-containing protein 7	SPRYD7	61927000	55354000	22019000	70249000	84556000	71905000	64143000	66275000	82962000	92003000	39400000	53047000	41866000	38573000	71662000	61393000	52183000	59750000	86393000	12	12	12	74	74	74	0	189.5	2247100000	214	59165000		9606	2827600	2412900	1697700	2726600	5500800	2479600	1777900	3403300	4030200	5040100	1798200	3565300	2213200	1472700
Q06830	Q06830	Peroxiredoxin-1	PRDX1	11363000	13274000	14900000	21737000	11673000	10930000	21388000	22744000	25269000	12834000	13056000	30029000	39034000	10487000	18940000	39972000	16768000	10248000	3403400	16	13	12	75.9	66.3	60.8	0	45.962	1491200000	219	59076000		9606	2093400	1547300	4229400	3159900	2050800	1430900	2188600	5810800	3960400	1272200	2324200	8294900	5471400	906950
P21741	P21741	Midkine	MDK	15341000	0	70056000	0	0	0	20948000	25648000	17455000	0	0	36283000	9281600	8536800	0	31845000	8473100	5852300	0	8	8	8	49.7	49.7	49.7	0	156.99	570210000	71	58211000		9606	3396100	0	21870000	963840	675780	1049000	3599600	4463800	4024200	0	0	8858200	1491700	959740
Q9P2R7	Q9P2R7	Succinate--CoA ligase [ADP-forming] subunit beta, mitochondrial	SUCLA2	35322000	21418000	28442000	22846000	39358000	35458000	25740000	29968000	23360000	37508000	36037000	28858000	30023000	29301000	30332000	23492000	31040000	29854000	26212000	21	21	21	57	57	57	0	141.33	2311900000	252	57821000		9606	4823200	1107700	6296500	773500	4324800	3980400	2021200	2134600	2595500	3571700	3640400	2905400	3518400	2166600
Q9Y282	Q9Y282	Endoplasmic reticulum-Golgi intermediate compartment protein 3	ERGIC3	25701000	20473000	19505000	15810000	19352000	11602000	18656000	15211000	35834000	13822000	19140000	15814000	24782000	12119000	34328000	19398000	25323000	13300000	23227000	12	12	12	46.7	46.7	46.7	0	56.446	1156700000	151	57443000		9606	3469200	2720100	4939500	2215900	3268100	871320	2354600	2185100	4010100	1352000	2397200	2760400	2372300	1822600
P04844	P04844	Dolichyl-diphosphooligosaccharide--protein glycosyltransferase subunit 2	RPN2	36975000	35746000	62675000	27264000	29791000	30261000	44788000	48000000	51658000	24632000	39724000	37008000	56132000	31263000	45113000	49403000	32943000	30948000	37201000	30	30	30	67.7	67.7	67.7	0	323.31	6003800000	731	57299000		9606	1790800	1268600	9420400	1439000	2673000	699110	3064200	5490500	4218800	1769900	1458300	3377300	5670900	2749900
O75602	O75602	Sperm-associated antigen 6	SPAG6	47851000	37521000	47323000	32742000	51196000	46981000	42153000	49622000	47255000	48224000	54467000	63709000	43311000	50487000	40465000	48752000	46174000	32522000	48708000	22	22	22	72.7	72.7	72.7	0	323.31	4145500000	388	57216000		9606	3319400	2202400	6683700	1654800	3454600	2514100	2050900	1704200	2806300	2300700	3237700	5879600	3193400	4438700
Q6PEW0	Q6PEW0	Inactive serine protease 54	PRSS54	40137000	37795000	13215000	47739000	20091000	42850000	35755000	38964000	28704000	39820000	13426000	14912000	18534000	21608000	32222000	38843000	24748000	62497000	37633000	7	7	7	25.1	25.1	25.1	0	145.64	1842700000	271	57081000		9606	3219000	4578200	1768000	247740	2089800	1965900	3888500	5381800	3368400	4817800	439700	1928100	1359700	2400700
Q9H0B3	Q9H0B3	IQ domain-containing protein N	IQCN	27797000	31367000	51380000	30415000	39973000	38425000	40864000	45276000	35859000	46126000	46523000	40678000	36970000	49052000	34641000	38964000	50549000	49122000	44981000	51	51	51	56	56	56	0	307.83	6407300000	748	56996000		9606	1774100	2110300	5434800	1928400	3755700	2300200	2167900	3805100	2494600	3117000	3273400	3110000	3218000	3816800
Q16851	Q16851	UTP--glucose-1-phosphate uridylyltransferase	UGP2	20717000	44859000	30379000	29266000	18703000	20750000	29013000	32438000	22189000	21340000	18832000	26110000	24155000	22610000	23384000	32731000	25124000	35618000	28726000	23	23	23	63.2	63.2	63.2	0	323.31	2972900000	310	56799000		9606	1417000	4723600	5507800	2810700	2614900	1546600	2750200	4455300	2089100	1406800	1072500	2876700	2515300	2977400
Q9UII2	Q9UII2	ATPase inhibitor, mitochondrial	ATP5IF1	84730000	0	0	95870000	7484900	13873000	0	0	0	0	0	0	0	0	21622000	101140000	18116000	0	0	4	4	4	21.7	21.7	21.7	0	17.554	462450000	26	56745000		9606	9987300	1667000	326170	15566000	1996900	1350200	1259000	0	0	672680	640730	0	1237400	1088600
P68400;Q8NEV1	P68400;Q8NEV1	Casein kinase II subunit alpha;Casein kinase II subunit alpha 3	CSNK2A1;CSNK2A3	76559000	79216000	63310000	76035000	69761000	85301000	90688000	123110000	86175000	107840000	92464000	59882000	60858000	93343000	57194000	103100000	58179000	84904000	81592000	15	15	15	44.8	44.8	44.8	0	140.02	5672500000	401	55944000		9606;9606	2520400	2700200	3892100	2527500	3155000	2178300	1550600	4145000	3589800	3352100	647580	2790800	1879800	4538000
Q96KX2	Q96KX2	F-actin-capping protein subunit alpha-3	CAPZA3	88347000	110770000	36270000	67693000	83799000	144250000	71315000	77312000	85269000	121420000	145310000	74656000	62323000	85230000	90439000	67616000	56696000	95208000	135260000	28	28	28	91.6	91.6	91.6	0	323.31	7145400000	758	55813000		9606	2511000	5432400	1854400	1924700	2579600	1795700	1473600	1862500	3385700	4169600	2788900	2727200	2468100	2802800
CON__P08779;P08779	CON__P08779;P08779	Keratin, type I cytoskeletal 16	KRT16	0	0	11497000	15456000	1498000	4806500	1883400	0	61436000	4732800	4210100	0	2546900	3436300	288330000	20204000	2649200	3034200	4237700	41	36	19	79.3	74	45.9	0	323.31	2767400000	216	55437000	+	-1;9606	270860	196220	2608100	3112500	310730	396480	360160	459100	7259900	433950	427490	0	890690	334050
P49748	P49748	Very long-chain specific acyl-CoA dehydrogenase, mitochondrial	ACADVL	28364000	23785000	26929000	15759000	30424000	23934000	17476000	21143000	23298000	26612000	23275000	26101000	31556000	34379000	17990000	22941000	20161000	25304000	20273000	33	33	33	55.6	55.6	55.6	0	323.31	3561200000	537	55304000		9606	3749900	2453600	5191300	1354600	4444700	2049100	1111500	2453800	2470000	3679700	2366000	3410800	4309200	4229200
P20142	P20142	Gastricsin	PGC	9142500	0	48521000	0	0	0	0	0	0	0	0	0	1559500	9297300	0	2498700	0	0	0	4	4	4	9.8	9.8	9.8	0	32.813	224890000	28	54943000		9606	3998500	0	37187000	0	0	0	353420	760260	2462800	0	0	921960	1456200	5085300
A0A1B0GTY4	A0A1B0GTY4	Testis-expressed protein 50	TEX50	0	17214000	0	19019000	32276000	19978000	10340000	11347000	20011000	0	28822000	7547400	14711000	19236000	25795000	0	19125000	31479000	23449000	4	4	4	28.2	28.2	28.2	0	97.985	404030000	41	54854000		9606	2223200	2403700	0	2315600	4403400	2933500	1412700	1284500	2745500	4113100	5063200	1562400	2496700	2898200
Q16836	Q16836	Hydroxyacyl-coenzyme A dehydrogenase, mitochondrial	HADH	53773000	55124000	111370000	43553000	66616000	46856000	50265000	49973000	54805000	47548000	49856000	68148000	62568000	81855000	28923000	38708000	61849000	51155000	63235000	19	19	19	68.8	68.8	68.8	0	323.31	2957300000	474	53937000		9606	1645800	1452900	10708000	2035700	3832800	1439700	1961400	2177700	2793200	2174700	1035200	3536200	3441600	4681900
Q6EEV6;P61956;P55854	Q6EEV6;P61956;P55854	Small ubiquitin-related modifier 4;Small ubiquitin-related modifier 2;Small ubiquitin-related modifier 3	SUMO4;SUMO2;SUMO3	0	0	0	0	0	0	0	0	0	0	0	0	0	0	0	0	0	0	0	1	1	1	12.6	12.6	12.6	0	4.4946	210220000	20	52556000		9606;9606;9606	3494500	2054800	4251200	5624000	2090200	1762500	1815300	1544600	1096900	1796800	0	5815200	2608500	1705800
Q6UW15	Q6UW15	Regenerating islet-derived protein 3-gamma	REG3G	0	0	12349000	0	2643700	3427200	8163900	9717300	11463000	0	6036500	29755000	0	12529000	0	7558000	8388000	0	0	5	5	5	38.9	38.9	38.9	0	182.48	287210000	55	52453000		9606	0	0	5870000	891390	848180	1190100	2911400	3989800	4394300	301380	1891800	18042000	0	5161200
Q15084	Q15084	Protein disulfide-isomerase A6	PDIA6	41956000	44263000	43417000	57480000	26528000	23457000	37800000	37383000	40662000	25053000	38348000	24477000	53264000	23744000	61332000	66985000	30422000	30741000	42141000	18	18	18	49.5	49.5	49.5	0	231.13	2687700000	283	52169000		9606	2766000	2791600	3784100	4131900	2353200	479860	2493400	2833900	3160700	674690	1423900	2073500	4608900	1388900
Q3ZCM7	Q3ZCM7	Tubulin beta-8 chain	TUBB8	37847000	45416000	208390000	27359000	35604000	0	0	64365000	28844000	35116000	7197300	115230000	35110000	68702000	45841000	9180900	28721000	0	18613000	12	2	2	25.2	7.4	7.4	0	55.581	1387000000	68	51804000		9606	2291000	2101000	19766000	1275900	1382100	92753	457000	3447100	1694100	1159600	297880	6807800	2402900	3163400
P13073	P13073	Cytochrome c oxidase subunit 4 isoform 1, mitochondrial	COX4I1	104510000	34217000	20665000	107260000	32046000	54162000	25146000	0	30374000	0	49619000	24596000	22981000	28576000	73656000	38531000	49467000	25394000	29300000	7	7	7	34.3	34.3	34.3	0	14.121	1321900000	69	51666000		9606	5858200	2437900	2989400	8036400	2525400	2595700	1226600	1960700	2076000	1993500	7615300	1964100	1793300	2031300
P56134	P56134	ATP synthase subunit f, mitochondrial	ATP5MF	14214000	0	4829700	15365000	6924800	6429500	6363500	7269600	6896800	8049800	10667000	7271900	0	6750800	13018000	8575000	1939500	7090000	5345400	5	5	5	42.6	42.6	42.6	0	35.744	291300000	71	50814000		9606	3676300	1463700	2221800	7064600	2322400	3409400	428130	2483900	1158500	657440	3564300	3392700	668970	2335000
Q16891	Q16891	MICOS complex subunit MIC60	IMMT	41160000	34073000	36587000	35952000	46394000	35107000	38783000	36241000	36247000	36472000	43213000	41959000	45480000	45257000	35772000	27867000	45935000	39484000	44141000	44	44	44	65.2	65.2	65.2	0	323.31	4056300000	518	48890000		9606	2886500	1425200	4808900	1924700	2906800	1850200	2129300	2242900	2379200	2185900	2569200	3555900	2676700	3003700
Q8IZS6	Q8IZS6	Dynein light chain Tctex-type protein 2	DYNLT2	13516000	11198000	9583100	9813400	16858000	17695000	17782000	12638000	12710000	18832000	10433000	19664000	16355000	18809000	11438000	12029000	16022000	17212000	19485000	6	6	6	23.7	23.7	23.7	0	36.143	522270000	67	48769000		9606	764240	2139900	2694400	1976500	3140600	2423000	2384300	2801100	2430300	3498000	1522900	4917000	1531500	3708200
P48643	P48643	T-complex protein 1 subunit epsilon	CCT5	44049000	47317000	59642000	28598000	31956000	17071000	34610000	40789000	30914000	23926000	25847000	55267000	33738000	40516000	28180000	28613000	50464000	28927000	26044000	27	27	27	63.4	63.4	63.4	0	323.31	3303600000	400	48622000		9606	3629300	2434400	6401200	1954800	2162200	1056000	2015600	2520800	2157700	1552300	1411400	4596200	2937700	2883000
Q99497	Q99497	Parkinson disease protein 7	PARK7	33957000	58577000	18588000	76796000	22247000	38568000	31625000	41162000	20776000	22614000	26582000	21516000	24065000	24818000	38015000	45767000	41579000	39342000	33059000	19	19	19	93.1	93.1	93.1	0	281.88	2148100000	286	47833000		9606	4575500	3567400	1726800	6691900	2131800	1323000	1354300	1930300	1002800	750630	346610	1853500	1143600	2736800
Q7Z7H5	Q7Z7H5	Transmembrane emp24 domain-containing protein 4	TMED4	24510000	26881000	35683000	16724000	23335000	23152000	25218000	32084000	41067000	16213000	24839000	18605000	38494000	18016000	23539000	32954000	24529000	23318000	34838000	9	9	8	46.7	46.7	39.2	0	323.31	1204300000	118	47829000		9606	3588200	2950000	7048800	1994400	639580	513030	630880	4062000	5620700	1459800	2493100	539480	5612800	1869300
P21912	P21912	Succinate dehydrogenase [ubiquinone] iron-sulfur subunit, mitochondrial	SDHB	24792000	16681000	22049000	23228000	25886000	23240000	21715000	27729000	17301000	19529000	22855000	24967000	19079000	17758000	22575000	7577000	29134000	25846000	23680000	11	11	11	42.1	42.1	42.1	0	40.097	933700000	128	46973000		9606	4476700	1492800	3250700	2493400	2722400	3125800	1891100	3232700	1700600	2109000	2919200	3222200	2105500	1807500
P50395	P50395	Rab GDP dissociation inhibitor beta	GDI2	22582000	40384000	15790000	41675000	16996000	27586000	22682000	31416000	19626000	20229000	20682000	20849000	20556000	25929000	20369000	24694000	21240000	40946000	34057000	28	28	18	65.6	65.6	47.9	0	323.31	2646000000	378	46791000		9606	1991400	4171800	1780200	2817300	1630700	2299400	1569700	3586900	1320400	1589300	2100400	2705600	2308300	2933600
Q8WZ59	Q8WZ59	Transmembrane protein 190	TMEM190	20791000	0	0	29996000	0	0	0	0	9168700	25482000	17368000	0	20883000	0	46347000	0	0	0	0	4	4	4	31.1	31.1	31.1	0	172.24	420360000	54	46705000		9606	3709100	898590	612160	4599500	2588700	2318100	2067700	2635100	2414800	4122700	2631100	0	3940600	1603900
O75951	O75951	Lysozyme-like protein 6	LYZL6	151960000	220860000	119260000	338390000	171260000	163780000	210480000	200300000	149950000	248560000	107240000	120320000	169040000	208910000	158410000	159470000	219860000	417690000	263010000	4	4	4	42.6	42.6	42.6	0	49.374	4900800000	267	46541000		9606	925370	3986600	3410800	4527700	3983300	359890	1342200	2453000	1273600	4357500	244970	939010	2804300	3542600
Q15631	Q15631	Translin	TSN	61229000	98218000	40183000	90385000	51231000	70227000	68777000	61406000	59934000	55996000	60468000	47068000	67116000	69197000	67139000	53910000	73382000	70711000	64229000	14	14	14	59.2	59.2	59.2	0	178.4	3691700000	279	46392000		9606	1292600	5238600	2461300	767000	2746200	1751200	2728000	2905500	6083300	1160800	768450	1621000	1719100	2475800
Q9NVH1	Q9NVH1	DnaJ homolog subfamily C member 11	DNAJC11	44448000	37087000	58324000	36376000	52226000	55071000	47418000	49136000	40443000	52767000	55289000	55922000	45270000	45415000	39290000	37759000	52222000	44929000	56092000	21	21	21	43.6	43.6	43.6	0	323.31	2869300000	299	46100000		9606	1808300	1399800	5418400	1349600	3212900	1989200	1758800	2363600	2591900	2367000	2506700	3659300	2131300	2109700
P23634;P20020;Q16720;Q01814	P23634	Plasma membrane calcium-transporting ATPase 4;Plasma membrane calcium-transporting ATPase 1;Plasma membrane calcium-transporting ATPase 3;Plasma membrane calcium-transporting ATPase 2	ATP2B4;ATP2B1;ATP2B3;ATP2B2	31796000	41060000	28390000	34218000	41073000	41257000	34985000	41564000	38241000	42315000	33803000	30092000	28919000	29621000	28675000	24225000	36137000	42885000	41942000	53	53	53	43	43	43	0	323.31	6470500000	891	45931000		9606;9606;9606;9606	1892200	2683900	4754800	1610100	3136500	1746200	1910600	3397000	2864000	2758700	2102400	2300400	1945800	2086300
P56597	P56597	Nucleoside diphosphate kinase homolog 5	NME5	18409000	20200000	8683300	20866000	23895000	20857000	19801000	18718000	17710000	24257000	16562000	19745000	16575000	19827000	21095000	15257000	20000000	21726000	22549000	11	11	11	64.6	64.6	64.6	0	75.512	1058600000	146	45291000		9606	1414100	3022000	1917300	3214300	3481300	1505700	2172000	2494800	3163000	3853100	1284100	2546300	494840	2286900
Q6ICG8	Q6ICG8	Postacrosomal sheath WW domain-binding protein	WBP2NL	13926000	11234000	0	20551000	20555000	16725000	13319000	15124000	11084000	16537000	19057000	14223000	10431000	13054000	11952000	9786300	13748000	17047000	21178000	7	7	7	17.2	17.2	17.2	0	28.943	564160000	103	45067000		9606	851690	1902200	609260	933720	4625800	2923900	1991300	3492700	2204800	3397900	836360	3576300	2564300	2416100
P22748	P22748	Carbonic anhydrase 4	CA4	25587000	38795000	29689000	32553000	20381000	21766000	25258000	21873000	32531000	24227000	26680000	21618000	22486000	18739000	22047000	37662000	0	23728000	25156000	7	7	7	23.4	23.4	23.4	0	17.756	873010000	105	45020000		9606	2992800	5343000	2681600	3173100	1958500	1819000	1627400	477390	4134300	2818000	2414400	217630	2568900	2188300
P55060	P55060	Exportin-2	CSE1L	132200000	103780000	158950000	108140000	59775000	110620000	108670000	149190000	179120000	97790000	107070000	46374000	137600000	131560000	80144000	93320000	96828000	91438000	0	16	16	16	20	20	20	0	86.188	2503100000	134	44386000		9606	609340	264070	8656000	488120	159150	160650	379530	244460	415450	170420	258790	131520	8309900	5507700
O96008	O96008	Mitochondrial import receptor subunit TOM40 homolog	TOMM40	12741000	15459000	18855000	14344000	18354000	17840000	15499000	19191000	15979000	18302000	12933000	20083000	16301000	20278000	16251000	9909800	18844000	16441000	17584000	15	15	15	58.4	58.4	58.4	0	307.5	1657700000	473	43725000		9606	1241900	1304700	4808900	1162700	3265000	2601400	1624700	1666500	1810300	2905200	1457200	3577000	2080700	3137500
P05109	P05109	Protein S100-A8	S100A8	0	0	0	10998000	0	0	0	0	0	0	0	0	3924800	0	314640000	0	0	0	0	10	10	10	59.1	59.1	59.1	0	26.319	874960000	24	43705000		9606	0	0	0	786570	0	0	0	0	364340	0	0	0	628110	0
P61006	P61006	Ras-related protein Rab-8A	RAB8A	15622000	18579000	21658000	18392000	12952000	16937000	15252000	12137000	18638000	10668000	14321000	25761000	22324000	19480000	15693000	19517000	16783000	15554000	16394000	9	9	7	42	42	36.7	0	88.054	640570000	103	43666000		9606	2644800	2654700	4611100	1059100	1339800	1932900	1660000	2508900	2872500	1810800	1186300	4042500	4032100	2319100
P30086	P30086	Phosphatidylethanolamine-binding protein 1	PEBP1	15326000	10688000	4490900	37635000	6747900	10800000	12103000	6316400	11950000	6904500	11787000	7581000	9188800	0	22938000	21632000	11563000	7180000	5263100	10	10	10	76.5	76.5	76.5	0	136.53	643500000	111	43490000		9606	4133200	1612900	884560	7089400	1177900	2309200	1765600	946060	2294600	1108500	2103900	1396200	1800300	308330
P55809	P55809	Succinyl-CoA:3-ketoacid coenzyme A transferase 1, mitochondrial	OXCT1	24561000	21651000	85166000	13154000	39084000	20300000	13675000	18897000	10196000	11618000	20501000	27040000	16102000	13333000	6007000	7960100	39187000	17034000	4761100	26	26	25	61	61	58.7	0	323.31	2283500000	349	43310000		9606	2278600	652400	17445000	272900	4481500	794170	413560	1887800	1300200	376480	1341300	2996300	1490800	1164500
P84077;P61204	P84077;P61204	ADP-ribosylation factor 1;ADP-ribosylation factor 3	ARF1;ARF3	8978400	18342000	16569000	12600000	12579000	14158000	14868000	14262000	16369000	10334000	13637000	17385000	20997000	18517000	12358000	21002000	15165000	13516000	12222000	11	11	6	68	68	38.1	0	122.55	1076600000	304	43280000		9606;9606	981790	2094200	3195900	1458900	1930500	1665900	1476200	1901200	2571600	1033200	2075700	3564900	4392100	3387800
Q16854	Q16854	Deoxyguanosine kinase, mitochondrial	DGUOK	19023000	20945000	25581000	14594000	23942000	28332000	21203000	27622000	19242000	22754000	20908000	22167000	20278000	27754000	14745000	17131000	22408000	19619000	17914000	12	12	12	54.9	54.9	54.9	0	211.57	2096100000	310	43243000		9606	1255200	511310	5987300	1543500	2458300	2471400	1615300	2854800	2166300	1519600	1300500	2392800	3031200	3259500
Q9UHP6	Q9UHP6	Radial spoke head 14 homolog	RSPH14	18377000	21814000	10013000	16892000	20516000	20502000	17736000	18661000	17619000	23291000	17697000	20494000	16529000	20748000	16004000	14228000	17714000	19984000	26928000	15	15	15	50.3	50.3	50.3	0	178.69	1920500000	346	43159000		9606	2968000	1211700	1391100	1753300	1966000	2877200	2062600	2398400	2314900	2683000	2224200	1778500	1260900	3352900
P30041	P30041	Peroxiredoxin-6	PRDX6	14592000	14748000	8394500	11493000	7575000	9700800	17460000	15796000	17340000	5760400	9681600	14526000	40131000	11211000	10905000	22001000	11474000	8094100	3431600	17	17	17	62.5	62.5	62.5	0	109.55	1345400000	256	43129000		9606	1583600	2689900	2402800	1591500	1945100	1044500	2763400	2696900	3489300	438580	730220	3248000	7338200	2504900
Q9NTJ4	Q9NTJ4	Alpha-mannosidase 2C1	MAN2C1	19078000	33986000	28341000	28676000	24265000	32723000	40602000	48561000	21132000	29574000	18050000	31988000	32478000	29352000	26801000	42154000	38386000	35459000	24662000	34	34	34	42.9	42.9	42.9	0	323.31	4243100000	748	42959000		9606	1012600	2389400	3172800	1914900	1703100	1767300	3000300	3489300	1655500	2283100	708820	2844600	2701300	2594700
Q9NRG9	Q9NRG9	Aladin	AAAS	55267000	45839000	40506000	37898000	40981000	42133000	48470000	58315000	43745000	55151000	46430000	50030000	33898000	33586000	46769000	65472000	37395000	41820000	45853000	18	18	18	50.7	50.7	50.7	0	323.31	2813400000	418	42649000		9606	2024600	1755700	3385700	1686000	2631700	1778400	1548000	3968300	2786500	2597000	1559500	2336800	1637000	1257100
Q13642	Q13642	Four and a half LIM domains protein 1	FHL1	14011000	36643000	21541000	20598000	21099000	20356000	28013000	29973000	33168000	22508000	15705000	21842000	19359000	30514000	10710000	16720000	29532000	29458000	24985000	11	11	11	40.9	40.9	40.9	0	138.72	1304200000	164	42622000		9606	1214900	4159500	3217800	1303900	1829200	1127600	2029400	3156400	2850000	1986700	1150300	2474200	2258100	3595300
B3GLJ2	B3GLJ2	Prostate and testis expressed protein 3	PATE3	7579600	0	8787800	0	5869500	7478000	5490200	3215900	16823000	8815200	7568400	15062000	8961800	0	6797100	9672900	6014200	5846700	8976400	7	7	7	54.1	54.1	54.1	0	9.4289	310580000	74	42488000		9606	2340000	835380	4276200	739240	1493800	1711700	1135100	503160	5108400	3502300	1875200	5601300	2853600	1305400
Q9UKR5	Q9UKR5	Ergosterol biosynthetic protein 28 homolog	ERG28	0	30170000	36224000	25660000	19017000	20329000	22425000	31704000	30215000	27238000	26123000	25218000	33859000	28152000	30678000	41681000	27265000	27310000	19929000	4	4	4	32.1	32.1	32.1	0	9.8496	849840000	74	42246000		9606	5896900	2966900	4890500	1080600	1771300	1631900	1368900	2689800	3019400	2019800	2435000	2337800	3050000	2186000
Q96JB1;Q8TE73	Q96JB1	Dynein heavy chain 8, axonemal;Dynein heavy chain 5, axonemal	DNAH8;DNAH5	55796000	53449000	34321000	48246000	66195000	66932000	58484000	66011000	50812000	71304000	54821000	66835000	51763000	62669000	55030000	40384000	54602000	65119000	69096000	188	188	187	46.3	46.3	46.1	0	323.31	19423000000	2964	42132000		9606;9606	2507100	1724600	1783400	1400600	2690100	2011800	1901100	2881800	1897500	2666800	1815600	3722700	2198900	2759800
P55786;A6NEC2	P55786	Puromycin-sensitive aminopeptidase;Puromycin-sensitive aminopeptidase-like protein	NPEPPS;NPEPPSL1	23124000	41453000	17626000	30776000	18888000	30818000	33303000	39831000	26845000	21425000	23420000	26409000	26576000	27222000	20453000	37885000	20901000	42866000	34046000	36	36	36	48.1	48.1	48.1	0	323.31	3993600000	557	41946000		9606;9606	1459900	3511600	1579200	2426800	1389000	2163400	2370300	3269600	1991300	1417700	1406000	2577900	2579900	2424200
P30084	P30084	Enoyl-CoA hydratase, mitochondrial	ECHS1	26185000	13277000	56242000	13710000	34394000	14704000	18529000	24293000	11878000	21256000	24190000	29195000	13248000	13842000	11860000	9539600	22573000	29840000	18255000	11	11	11	50	50	50	0	283.66	1592400000	161	41582000		9606	2179300	1846200	5938100	1057600	5589900	1267200	553690	3407400	791390	2564300	775150	3154100	1700800	1764000
P0DP25;P0DP24;P0DP23	P0DP25;P0DP24;P0DP23	Calmodulin-3;Calmodulin-2;Calmodulin-1	CALM3;CALM2;CALM1	162050000	169630000	27451000	301100000	114380000	130940000	118300000	89620000	118450000	142390000	122030000	45795000	68444000	71902000	178220000	117700000	109000000	69361000	105970000	9	9	9	66.4	66.4	66.4	0	323.31	3458700000	180	41346000		9606;9606;9606	3262500	3759100	6785400	8869600	1283500	556050	2886800	858810	3723100	3707400	16528000	8429300	882320	1385300
Q99714	Q99714	3-hydroxyacyl-CoA dehydrogenase type-2	HSD17B10	28609000	30413000	33850000	26918000	38196000	39160000	31650000	36307000	25202000	37168000	32122000	33593000	22260000	29622000	24279000	17688000	29431000	31712000	38482000	16	16	16	89.3	89.3	89.3	0	323.31	2626800000	388	40804000		9606	895520	2006500	4137200	2227300	3117000	1958300	1408400	2552500	955570	3069900	2127600	3543700	720250	2863800
P49821	P49821	NADH dehydrogenase [ubiquinone] flavoprotein 1, mitochondrial	NDUFV1	10990000	11460000	19290000	11798000	18084000	20287000	16506000	19855000	14603000	16173000	15906000	20888000	15682000	19634000	11449000	11799000	21792000	12752000	21092000	17	17	17	51.9	51.9	51.9	0	237.47	1789000000	295	40736000		9606	1435100	776960	3926400	1446600	2610700	2546600	1671000	3554200	1758700	2201400	1558700	3381200	2313700	2516100
P23381	P23381	Tryptophan--tRNA ligase, cytoplasmic	WARS1	17731000	30884000	17867000	23259000	13683000	22456000	15270000	16443000	19150000	15674000	18606000	17575000	20429000	20389000	14765000	27522000	20484000	30670000	22518000	22	22	22	60.3	60.3	60.3	0	323.31	1833500000	365	40381000		9606	1103900	3721900	2898000	2741100	1089700	1253600	1458600	1772800	2270400	1189800	1095600	2349600	2782100	2019200
O95563	O95563	Mitochondrial pyruvate carrier 2	MPC2	9422600	11331000	18291000	14024000	18906000	24185000	20343000	16020000	17873000	15406000	25769000	21066000	19664000	13406000	12752000	12686000	17856000	26243000	30953000	6	6	6	60.6	60.6	60.6	0	102.89	1161400000	190	39603000		9606	1801500	1099100	2187400	1760600	3314900	2638300	2212800	2467400	1657900	2667600	3613700	3157000	3672900	1698200
Q6X784	Q6X784	Zona pellucida-binding protein 2	ZPBP2	49110000	40711000	5022900	30809000	17956000	29556000	27603000	24679000	27476000	27012000	9195600	9529400	18687000	15010000	25878000	32838000	22773000	35187000	26468000	10	10	10	33.1	33.1	33.1	0	58.152	1775700000	296	39214000		9606	2815100	3619700	633370	2618900	1470100	831290	3698200	2404500	2654100	1656700	731660	480770	1808800	950770
P56851	P56851	Epididymal secretory protein E3-beta	EDDM3B	0	0	19624000	0	6775000	12634000	29925000	29402000	37641000	0	10983000	33147000	6702100	17657000	0	11743000	23610000	7947900	13393000	4	4	3	34	34	27.9	0	11.923	556470000	79	39175000		9606	617070	0	2808600	397010	854540	770850	3835500	4126200	5617500	304210	1325900	6978100	974180	1923500
A6NEK1	A6NEK1	Arrestin domain-containing protein 5	ARRDC5	20839000	26003000	17799000	22638000	25893000	25788000	25848000	26480000	31172000	33941000	25007000	24869000	21205000	25160000	23007000	30545000	34031000	33849000	21210000	16	16	16	69.3	69.3	69.3	0	289.91	1831100000	328	39147000		9606	2755800	1545000	1242600	1561000	2026500	1704400	1308400	2641500	1868900	3273200	2257100	2356500	1853100	2133800
P08118	P08118	Beta-microseminoprotein	MSMB	0	0	0	0	0	0	0	0	0	0	0	0	0	0	0	0	0	0	0	3	3	3	21.1	21.1	21.1	0	32.997	44713000	6	38766000		9606	30864000	0	0	0	0	1626800	0	0	0	0	2702800	0	0	0
Q96D96	Q96D96	Voltage-gated hydrogen channel 1	HVCN1	17821000	37591000	23799000	24914000	24851000	18146000	26151000	25845000	37992000	25404000	17515000	27819000	32232000	27897000	18398000	29091000	26943000	35331000	19176000	6	6	6	28.2	28.2	28.2	0	35.061	1133900000	101	38167000		9606	1936500	2761100	1693800	1265400	1656000	623710	1347600	1803700	2495600	959810	650250	2444900	2128600	3852700
P09972	P09972	Fructose-bisphosphate aldolase C	ALDOC	68247000	119810000	42926000	50549000	130910000	51402000	76571000	65251000	101850000	129310000	140150000	89535000	68969000	148580000	101160000	47639000	21818000	126450000	117380000	5	2	2	16.8	7.1	7.1	0	162.31	3075700000	147	37949000		9606	1703900	2987600	1428400	1144800	2419000	1653700	1209900	2119800	2312900	3110300	3056500	2498500	1434800	2603800
Q9BUM1	Q9BUM1	Glucose-6-phosphatase 3	G6PC3	0	0	0	0	0	0	0	0	0	0	0	0	0	0	0	0	0	0	0	1	1	1	6.1	6.1	6.1	0	19.921	377150000	27	37715000		9606	1989500	1739400	3354200	2036500	1497800	1084400	1660900	2608800	2093700	1692300	1809400	2780200	2616400	1558600
P04179	P04179	Superoxide dismutase [Mn], mitochondrial	SOD2	39100000	17199000	0	46837000	13214000	18824000	0	0	9674400	4700200	43386000	0	6782800	6675000	46395000	37087000	31075000	4224500	0	10	10	10	57.7	57.7	57.7	0	228.11	779530000	104	37622000		9606	3578600	1601900	712800	4581500	1387200	1444600	1031800	607390	975880	612940	3065400	444150	815510	744120
P08574	P08574	Cytochrome c1, heme protein, mitochondrial	CYC1	55838000	35854000	30714000	55892000	34561000	41861000	35576000	34510000	40109000	42870000	60673000	28037000	34029000	27894000	55944000	43615000	56957000	26437000	34770000	10	10	10	41.8	41.8	41.8	0	228.86	2323700000	305	37289000		9606	2927300	993580	2004700	3347400	986020	1750600	1456300	1746500	2280200	1918300	3122500	1822900	2020500	1382100
P08246	P08246	Neutrophil elastase	ELANE	0	0	0	0	0	0	0	0	0	0	0	0	93986000	0	44699000	0	0	0	16984000	10	10	10	43.8	43.8	43.8	0	42.325	699600000	43	36930000		9606	0	141210	0	0	0	0	0	0	0	0	0	0	23900000	0
Q8IUA0	Q8IUA0	WAP four-disulfide core domain protein 8	WFDC8	37738000	38651000	61139000	35722000	12255000	18653000	18035000	11338000	65373000	42105000	31973000	71927000	31537000	23739000	20110000	62197000	24138000	5982100	28644000	18	18	18	56	56	56	0	202.99	1554000000	198	36859000		9606	3338900	1623100	5546900	2172800	272330	411160	145770	384690	3995700	2730600	796020	4266900	1603400	1328100
Q9UFH2	Q9UFH2	Dynein heavy chain 17, axonemal	DNAH17	51281000	53263000	37948000	43379000	61255000	57345000	54435000	64069000	50545000	70864000	54234000	66329000	54072000	62766000	55067000	41832000	53844000	53601000	63729000	180	179	174	50.6	50.4	49	0	323.31	14015000000	2438	36659000		9606	1816400	1734900	1985500	1054900	2505800	1328400	1456600	2429100	1767800	2688500	1185200	2988000	2140900	2632400
A8MTL0	A8MTL0	IQ domain-containing protein F5	IQCF5	0	0	0	0	11015000	30235000	17207000	18567000	21215000	32723000	0	12656000	14044000	0	11165000	10017000	0	0	39728000	3	3	3	21.6	21.6	21.6	0	9.2788	353980000	32	36658000		9606	1321100	2489800	972310	1120500	2360200	2388900	1455500	2286100	2271900	2357200	2245600	2373100	1374800	2277400
Q16775	Q16775	Hydroxyacylglutathione hydrolase, mitochondrial	HAGH	15076000	15510000	13800000	16423000	18743000	19355000	19484000	20881000	10895000	19920000	12980000	13963000	16723000	16183000	16942000	10733000	14467000	15908000	19422000	14	14	14	67.9	67.9	67.9	0	47.939	1434500000	237	36460000		9606	1815600	2298100	1799200	1637300	2639900	1690100	2419100	2216100	771770	2570900	1321300	2203600	1254600	1743100
Q8TEM1	Q8TEM1	Nuclear pore membrane glycoprotein 210	NUP210	17688000	16714000	13388000	15447000	15449000	16459000	23458000	24394000	15423000	19566000	20542000	21060000	14553000	13553000	21679000	24027000	13267000	17331000	18614000	46	46	46	34.9	34.9	34.9	0	323.31	4397100000	715	36442000		9606	2049800	1769100	1285900	1570800	1550000	1186300	2167600	2911900	1488000	2098200	2258600	2596900	1574900	1406300
P61916	P61916	NPC intracellular cholesterol transporter 2	NPC2	10390000	4642400	6166000	12665000	3129200	6875900	11897000	9943400	5434300	0	0	13040000	4468300	5389200	4429300	65708000	7793300	2020100	0	10	10	10	70.2	70.2	70.2	0	32.771	603080000	93	36398000		9606	2513100	671370	1495500	2450700	261670	1734000	1367400	1822100	1054800	0	0	3149200	867800	1105800
P31937	P31937	3-hydroxyisobutyrate dehydrogenase, mitochondrial	HIBADH	9557800	9456400	9072800	12602000	16074000	16583000	9670700	12177000	10309000	14277000	11688000	9727900	9139000	12526000	11619000	9511000	9993200	12667000	12134000	19	19	19	61.6	61.6	61.6	0	216.2	1157000000	327	35496000		9606	1757000	1327400	2149700	2096600	3206000	1825100	1288500	1813500	2013200	2398500	1469400	2178600	1145500	2021100
P51970	P51970	NADH dehydrogenase [ubiquinone] 1 alpha subcomplex subunit 8	NDUFA8	0	0	20202000	23976000	20717000	19893000	0	14534000	20777000	17088000	21595000	21737000	10534000	20680000	27938000	30817000	29985000	11790000	17906000	6	6	6	48.3	48.3	48.3	0	44.032	454250000	56	35369000		9606	1722600	597060	6691700	368780	1907200	1604300	416280	1894400	2273700	2163200	66551	3829000	852280	3502700
Q9H0K4	Q9H0K4	Radial spoke head protein 6 homolog A	RSPH6A	70963000	72950000	70725000	72765000	68737000	59524000	65436000	90354000	69216000	79106000	78871000	79322000	53655000	74372000	72772000	64739000	83378000	46362000	64322000	20	20	20	46.3	46.3	46.3	0	266.62	3515600000	371	35253000		9606	2039100	1579600	2604800	1927500	1755100	1028600	1190900	2656500	1791300	2451100	1547000	2120700	1262300	1961600
A2RUT3	A2RUT3	Transmembrane protein 89	TMEM89	19472000	13765000	10507000	22489000	21358000	12810000	15295000	15507000	18188000	12992000	22239000	10205000	14455000	13007000	34486000	29230000	18355000	21227000	19915000	8	8	8	41.5	41.5	41.5	0	42.404	1028400000	153	35119000		9606	1883600	1409500	1864700	2638200	2369400	1274300	1335300	2325500	2878200	998080	1490500	1149800	1982500	728430
Q7Z3B4	Q7Z3B4	Nucleoporin p54	NUP54	57190000	33165000	50949000	43275000	22802000	28100000	32953000	31070000	26802000	25563000	27408000	31494000	22271000	18831000	48245000	48101000	44719000	29009000	24103000	22	22	22	51.1	51.1	51.1	0	197.58	1721500000	226	35038000		9606	3130200	1517500	4960400	1840600	1260400	985980	1297500	1822800	1601600	1066500	1307900	1949400	1087400	1122800
P50991	P50991	T-complex protein 1 subunit delta	CCT4	16322000	15607000	28937000	10486000	12064000	9342200	15669000	16775000	15817000	9373300	11065000	23272000	16984000	14558000	11684000	15677000	21306000	11441000	8424000	21	21	21	46.8	46.8	46.8	0	292.74	2092600000	349	34974000		9606	2528300	1587800	6911600	944670	991280	361970	1448600	2165600	1922800	328020	838750	4403000	2413000	1954400
Q5FVE4	Q5FVE4	Long-chain-fatty-acid--CoA ligase ACSBG2	ACSBG2	11921000	15211000	4032900	19529000	12472000	28423000	18218000	19545000	16748000	8542000	12598000	25321000	15816000	13101000	13460000	18052000	27107000	24298000	22960000	16	16	16	31.8	31.8	31.8	0	165.29	1134600000	286	34912000		9606	1390200	1185100	614940	1791600	1164400	3104900	1544500	2691200	1711700	407600	1195200	3845200	1912500	1384600
P13804	P13804	Electron transfer flavoprotein subunit alpha, mitochondrial	ETFA	17036000	9502800	32861000	9629900	26077000	11236000	14357000	11942000	10759000	9024400	13176000	15311000	11395000	13486000	6749500	6853000	17804000	14434000	8372500	17	17	17	68.2	68.2	68.2	0	201.99	1108800000	177	34649000		9606	1693900	396030	8151400	945680	4188600	567310	1812600	1234100	1297000	946880	1219000	2516800	1091400	1900900
Q00610	Q00610	Clathrin heavy chain 1	CLTC	29924000	46664000	40426000	31571000	27537000	30331000	42267000	48038000	38352000	37963000	21678000	44612000	53020000	35425000	29477000	45818000	38713000	41195000	21681000	74	74	59	51	51	41.7	0	323.31	7770000000	1237	34611000		9606	1504300	1999600	2212900	1452200	1558900	860920	1588700	2627700	1897100	1738600	708530	2742900	3544300	1380000
P11142	P11142	Heat shock cognate 71 kDa protein	HSPA8	23605000	48538000	29985000	56234000	26829000	30422000	28357000	32380000	29045000	48296000	28518000	19604000	41048000	22439000	39624000	27016000	24395000	48374000	24230000	44	25	25	65.8	47.7	47.7	0	236.48	3054800000	371	34437000		9606	1469600	3273300	2291400	3989400	1289700	490490	1459800	1603000	1334200	2973900	1130800	640600	2074800	1350200
P52209	P52209	6-phosphogluconate dehydrogenase, decarboxylating	PGD	26958000	36944000	30029000	32880000	20308000	26701000	37730000	33015000	25991000	22613000	20899000	27979000	26270000	31596000	24388000	38085000	33296000	33465000	23959000	22	22	21	56.7	56.7	53	0	109.67	2439000000	319	34368000		9606	1793800	1508300	4342200	1308100	1053500	693380	2441500	2020300	1607400	1098000	738330	1841900	1934800	2468700
P10644	P10644	cAMP-dependent protein kinase type I-alpha regulatory subunit	PRKAR1A	18001000	18237000	26047000	14335000	11953000	11100000	18223000	18265000	27627000	11630000	22347000	16416000	20079000	21351000	12269000	22676000	13410000	19048000	23685000	15	15	15	46.2	46.2	46.2	0	317.44	1437000000	261	34367000		9606	1889400	1229600	4696000	674640	866720	234800	1171700	1406100	3046600	556890	2267900	3284500	1614600	4282000
Q96GK7	Q96GK7	Fumarylacetoacetate hydrolase domain-containing protein 2A	FAHD2A	16827000	14912000	21711000	10108000	18981000	22160000	17518000	23387000	6004100	11358000	10724000	19700000	14385000	23273000	12240000	6914000	11244000	12494000	14480000	12	12	3	46.5	46.5	8.3	0	240.43	1149300000	180	34318000		9606	2267000	1431800	3711800	1078600	2942200	1066500	1956900	3094500	757140	789290	378570	3035000	1936800	3788900
Q13200	Q13200	26S proteasome non-ATPase regulatory subunit 2	PSMD2	19566000	25715000	20461000	18695000	22248000	27690000	29471000	31267000	27773000	22437000	25982000	26830000	30407000	22226000	25241000	28602000	24730000	26770000	23730000	39	39	39	54.4	54.4	54.4	0	259.29	3672100000	545	34036000		9606	1555300	1340400	1955000	1024900	1579600	1992300	1743400	2337900	2246200	886100	1946100	2345800	2551800	1328900
Q14165	Q14165	Malectin	MLEC	17793000	20848000	41252000	25929000	19064000	23075000	29325000	37003000	31679000	22358000	28066000	24885000	42240000	27007000	20004000	37844000	25348000	19179000	27420000	11	11	11	45.9	45.9	45.9	0	88.662	1112300000	113	34024000		9606	1405600	335560	3252200	1527400	1024000	1415400	1478200	2620100	2353500	1213300	2071000	2026400	3160400	2197400
P48047	P48047	ATP synthase subunit O, mitochondrial	ATP5PO	14149000	3882200	29654000	5081200	14184000	4073400	3921100	4577500	4882400	4454000	5185400	12173000	6573000	7461100	5662500	3767700	7679100	6060600	3971400	11	11	11	60.1	60.1	60.1	0	68.045	604860000	113	33852000		9606	2649400	740150	8953200	887700	4229700	460690	692070	1338600	596490	1099500	734350	3589200	1517700	1862600
Q6P9G0	Q6P9G0	Cytochrome b5 domain-containing protein 1	CYB5D1	15248000	16578000	8593200	14158000	20713000	17798000	16121000	19623000	15865000	21064000	15051000	15760000	10339000	16957000	12695000	13772000	14704000	17019000	20689000	7	7	7	36	36	36	0	46.124	865180000	133	33542000		9606	1513000	1199300	831680	1149300	2517200	1939200	1619400	2630900	2101200	2405800	1848700	2802900	729920	2238100
Q5JX69	Q5JX69	Protein FAM209B	FAM209B	20277000	17597000	17612000	21282000	22836000	22725000	19573000	21379000	22138000	24643000	21966000	18405000	14629000	23498000	19960000	28625000	25165000	18080000	18175000	7	7	5	39.2	39.2	31	0	100.45	1093200000	122	33393000		9606	1698300	858710	2756000	951690	1721300	1695800	1514800	2084400	1266300	1756800	1884300	2327800	1530200	1618000
Q9Y6A9	Q9Y6A9	Signal peptidase complex subunit 1	SPCS1	32959000	23991000	0	30806000	0	25765000	25842000	29087000	13318000	34497000	0	27088000	48911000	0	40244000	47972000	0	16777000	0	2	2	2	10.1	10.1	10.1	0	22.412	683170000	55	33361000		9606	1212600	3061600	2184100	5071900	10704000	1345300	1106400	2877800	1875000	3101700	10283000	1420000	13960000	8130000
Q8WUK0	Q8WUK0	Phosphatidylglycerophosphatase and protein-tyrosine phosphatase 1	PTPMT1	14435000	4955300	13401000	6180400	11628000	8272700	9020100	7739000	6871800	7619200	9512000	12059000	27264000	15140000	9985300	8471400	13551000	6351000	7646300	7	7	7	38.3	38.3	38.3	0	43.542	508530000	80	33281000		9606	2976600	569330	4300500	730260	1465500	882010	877950	1134200	942760	1054600	1170600	2441100	6502400	1999400
P50213	P50213	Isocitrate dehydrogenase [NAD] subunit alpha, mitochondrial	IDH3A	23300000	22395000	33210000	26045000	36652000	14347000	22959000	23981000	19346000	21930000	25632000	26904000	19582000	24215000	23882000	15288000	34155000	22721000	18245000	15	15	15	38.8	38.8	38.8	0	218.54	1284200000	178	33194000		9606	2101400	1030300	4597500	2151000	2613200	586170	1272800	1768800	1243500	1555800	1614800	2111700	1233200	1864100
Q96RQ9	Q96RQ9	L-amino-acid oxidase	IL4I1	30588000	28095000	21241000	17266000	18679000	22129000	19269000	23742000	18182000	18678000	19722000	15533000	19750000	22340000	15254000	37406000	25931000	17648000	23476000	21	21	21	43.2	43.2	43.2	0	157.96	2148100000	357	32943000		9606	2359600	2134800	1769600	1509700	1712800	1260800	1292800	1963400	1169600	1416000	1075800	1388200	1682300	1894800
Q9UJZ1	Q9UJZ1	Stomatin-like protein 2, mitochondrial	STOML2	8450200	7680900	25368000	7782800	10806000	5463600	10357000	11119000	7756500	9880500	12494000	11456000	13124000	11583000	8848100	6519400	15499000	11346000	8852500	19	19	19	69.4	69.4	69.4	0	323.31	1068000000	238	32510000		9606	326750	996310	8094900	1047300	1892700	635470	758050	1347800	1152500	1230200	1839000	1455300	2578200	2046100
Q9H3G5	Q9H3G5	Probable serine carboxypeptidase CPVL	CPVL	40328000	34389000	6049500	34075000	18878000	49248000	56525000	58157000	10995000	27504000	15507000	8997200	16165000	19340000	10961000	36671000	21266000	25045000	40962000	14	14	14	27.9	27.9	27.9	0	62.486	1572700000	246	32417000		9606	3501200	1409900	306350	2129100	1326300	2615800	3259600	4291800	331630	2055500	882140	341580	1205500	1133900
Q9NRP0	Q9NRP0	Oligosaccharyltransferase complex subunit OSTC	OSTC	0	0	0	0	0	0	0	0	0	0	0	0	0	0	0	0	0	0	0	1	1	1	8.1	8.1	8.1	0	3.7814	194040000	28	32340000		9606	0	1812000	3330500	1480800	934380	1042700	1269500	2358100	2699100	1103300	1499000	2161000	2245000	1681000
P31947	P31947	14-3-3 protein sigma	SFN	0	10161000	4297100	11168000	7868200	9158000	18210000	12011000	19338000	6217200	0	20939000	55826000	7911700	117790000	17077000	10031000	7745800	0	15	12	12	61.7	51.6	51.6	0	281.29	943530000	100	32250000		9606	770910	1042700	476930	267330	661500	714070	1527400	1188000	2081100	421400	0	2753800	5694500	1308900
P12236	P12236	ADP/ATP translocase 3	SLC25A6	15630000	19743000	38373000	19180000	34936000	22114000	25382000	26394000	26682000	27734000	35261000	34237000	27217000	25518000	20379000	18585000	32850000	25448000	23819000	18	6	3	54	25.2	7.4	0	232.25	1073700000	127	31978000		9606	1083700	661810	3736100	885500	2239000	1067400	1402100	2040600	2519600	2447000	1886100	2599700	2151200	1005700
Q9P2X0	Q9P2X0	Dolichol-phosphate mannosyltransferase subunit 3	DPM3	0	2464200	7783000	4097700	0	0	0	0	5624500	0	0	0	7867900	0	4861200	4891100	0	0	0	2	2	2	23.9	23.9	23.9	0	13.733	82833000	24	31831000		9606	627130	1814100	8637100	1336300	968430	1073900	0	0	2180500	455780	0	0	6502800	0
P15121;C9JRZ8	P15121	Aldo-keto reductase family 1 member B1;Aldo-keto reductase family 1 member B15	AKR1B1;AKR1B15	8184400	17398000	13630000	16003000	7711100	11924000	12972000	13041000	12335000	6732900	11014000	11286000	23159000	15877000	11382000	14567000	10009000	19301000	14518000	14	14	14	59.5	59.5	59.5	0	155.09	1224800000	202	31715000		9606;9606	715040	1625700	2319100	543280	990680	662930	947310	2356900	1905900	595960	1039500	2320800	5023100	3142800
O60884	O60884	DnaJ homolog subfamily A member 2	DNAJA2	41792000	47812000	40818000	52525000	33144000	44297000	52998000	43944000	49431000	38398000	43730000	44126000	46207000	41777000	33877000	54983000	46842000	51239000	29542000	9	9	9	25.5	25.5	25.5	0	248.47	1858500000	150	31697000		9606	1650600	1345800	2658100	1925700	1198100	981320	1775900	753690	2679600	979250	1418000	2198800	2252200	1393100
P00387	P00387	NADH-cytochrome b5 reductase 3	CYB5R3	32550000	27655000	41368000	20579000	23096000	25966000	33423000	43376000	34457000	24719000	23422000	29760000	37429000	29461000	31616000	40143000	24228000	25468000	42943000	9	9	9	40.5	40.5	40.5	0	200.88	2182100000	205	31656000		9606	1377000	1487200	2846600	1088200	866430	765020	1815400	2813300	2186500	1444600	686520	2351900	1893000	1644700
Q8N4E7	Q8N4E7	Ferritin, mitochondrial	FTMT	36618000	25671000	17940000	68050000	26330000	25700000	27163000	27484000	28331000	34039000	52959000	21592000	24105000	28497000	59467000	42724000	43748000	23436000	22151000	13	13	13	62.8	62.8	62.8	0	166.75	2999400000	253	31523000		9606	2559800	1294300	840090	3564000	1499300	1397000	445110	1099300	764860	1318700	2771700	626250	529150	663360
Q8TC94	Q8TC94	Actin-like protein 9	ACTL9	15262000	13024000	13969000	10324000	11505000	16725000	16843000	20207000	18552000	26388000	14429000	18790000	23233000	17330000	19075000	14831000	18879000	19710000	22406000	20	20	20	64.9	64.9	64.9	0	323.31	2649100000	453	31384000		9606	1440800	1165100	1967400	989080	779860	850790	1106700	2874900	1262600	2073800	636770	2394300	2976800	1775900
Q6UWU2	Q6UWU2	Beta-galactosidase-1-like protein	GLB1L	17598000	24119000	4962700	20941000	10289000	15385000	18515000	19446000	13304000	20869000	8905900	8413800	11894000	14790000	13137000	12881000	9567000	29410000	22046000	14	14	13	29.4	29.4	27.5	0	85.178	1205000000	286	31280000		9606	2345400	2694900	368410	1891400	1172200	1521600	1473300	2400900	1519800	1965300	713610	801710	1157200	1285800
Q08830	Q08830	Fibrinogen-like protein 1	FGL1	0	0	0	17866000	6360000	15803000	12704000	14819000	11660000	17073000	7691400	4520700	0	14828000	6951000	12542000	13130000	23427000	11804000	11	11	11	56.1	56.1	56.1	0	151.46	739780000	184	31170000		9606	0	52992	0	3155100	953590	1611600	1141200	3394500	1367500	2832100	1123900	869470	502490	2834000
Q8TC44	Q8TC44	POC1 centriolar protein homolog B	POC1B	9557700	11108000	7669100	10290000	9095800	10745000	11293000	11306000	10903000	8233800	6282100	6337300	10752000	10247000	8282700	11053000	8758500	7096200	11229000	18	18	18	40.2	40.2	40.2	0	219.04	1102300000	245	31141000		9606	2182000	1385500	1786200	1400200	1363400	1735900	1571900	2643300	1821600	1006400	1146600	1105100	2653500	1887100
P50502;Q8IZP2;Q8NFI4	P50502;Q8IZP2;Q8NFI4	Hsc70-interacting protein;Putative protein FAM10A4;Putative protein FAM10A5	ST13;ST13P4;ST13P5	12996000	13505000	9616500	18715000	0	7410600	0	9128300	8492900	0	11079000	0	11610000	0	16781000	20284000	16456000	8484200	0	8	8	8	16.3	16.3	16.3	0	27.084	357540000	55	31050000		9606;9606;9606	3579400	1851900	2075700	3337200	525490	921700	544920	1464400	1265700	451600	1465100	595840	1846800	517360
A6NM11;A6NMS7;O60309	A6NM11;A6NMS7;O60309	Leucine-rich repeat-containing protein 37A2;Leucine-rich repeat-containing protein 37A;Leucine-rich repeat-containing protein 37A3	LRRC37A2;LRRC37A;LRRC37A3	25311000	28657000	34340000	30000000	34169000	50058000	64008000	75829000	28104000	80555000	26911000	18781000	26022000	44055000	29973000	59703000	36972000	90242000	57773000	23	20	20	18.1	16.4	16.4	0	323.31	3916200000	826	30890000		9606;9606;9606	515640	599950	3247600	522870	2011500	1156700	1757100	3052000	761570	3037200	1259800	184190	900520	1077800
Q9H1E5	Q9H1E5	Thioredoxin-related transmembrane protein 4	TMX4	18625000	18183000	17760000	13676000	11125000	13591000	16519000	19240000	16898000	14185000	16296000	14372000	17075000	11389000	23659000	24897000	11296000	11487000	15707000	8	8	8	18.6	18.6	18.6	0	65.568	1375300000	306	30887000		9606	1315100	1824000	3455700	773030	1366300	1060700	1628400	2407100	1988000	1692700	1048100	833950	2196200	1302400
P53597	P53597	Succinate--CoA ligase [ADP/GDP-forming] subunit alpha, mitochondrial	SUCLG1	25638000	14842000	23780000	17508000	22750000	21875000	19725000	22249000	12263000	16392000	15926000	20532000	18282000	24417000	17801000	11997000	20588000	18624000	16555000	11	11	11	42.8	42.8	42.8	0	53.872	1175700000	141	30804000		9606	936050	1187900	2489400	669120	3464400	2228500	869270	1746500	1147900	1892300	643700	1982700	1660400	1708000
P23526	P23526	Adenosylhomocysteinase	AHCY	9173400	20190000	9915000	14365000	10872000	12804000	17856000	19524000	14274000	12812000	8553700	17761000	22756000	14883000	12111000	21051000	12159000	18263000	15054000	15	15	15	35.9	35.9	35.9	0	144.66	1244800000	211	30711000		9606	997440	3111100	1147200	2100000	1341800	1133800	1748700	2527600	1008500	1292700	325910	2001300	3236700	1238200
Q9NZC3	Q9NZC3	Glycerophosphodiester phosphodiesterase 1	GDE1	30618000	22030000	13339000	21785000	19994000	21387000	22212000	18939000	16829000	25895000	22759000	14807000	20517000	15301000	21387000	28047000	22161000	12698000	13337000	12	12	12	42.3	42.3	42.3	0	73.63	1347300000	170	30709000		9606	2896100	2083500	1389000	2001500	1308400	1448300	1262400	1620000	1143600	2195900	1537200	1369900	1869400	910640
Q96P26;Q9BXI3	Q96P26	Cytosolic 5-nucleotidase 1B;Cytosolic 5-nucleotidase 1A	NT5C1B;NT5C1A	42151000	56002000	3480200	21623000	46717000	54171000	43258000	45783000	33680000	40893000	50935000	46838000	31066000	38185000	40456000	26883000	29056000	36495000	39990000	20	20	20	38.4	38.4	38.4	0	323.31	2859300000	420	30564000		9606;9606	2212600	1974700	146490	310990	2276700	2772400	1305300	1452100	950140	970850	2673300	4861100	2344900	836380
Q9UBR5	Q9UBR5	Chemokine-like factor	CKLF	0	0	0	0	0	0	0	0	0	0	0	0	0	0	0	0	0	0	0	2	2	2	7.9	7.9	7.9	0	3.5644	93398000	23	30475000		9606	1152000	1637100	1621600	1041600	1483900	838930	1212800	2151900	1672900	2344800	908770	2551500	1580400	1783900
P22314	P22314	Ubiquitin-like modifier-activating enzyme 1	UBA1	9816800	17644000	12737000	15402000	12333000	15577000	24887000	25537000	18210000	11612000	13686000	15082000	21158000	10970000	13803000	13972000	10639000	21917000	18104000	42	42	42	54.6	54.6	54.6	0	323.31	3140900000	713	30343000		9606	950080	1772500	1365000	1375700	1250000	1261900	2490500	3354500	1748000	734310	1177600	1635300	2580700	963720
P49913	P49913	Cathelicidin antimicrobial peptide	CAMP	13489000	0	21769000	10903000	3937000	3631800	0	0	35652000	0	17129000	0	0	7788400	8534800	167110000	21923000	0	0	10	10	10	54.7	54.7	54.7	0	44.589	807240000	62	30178000		9606	789760	0	3163100	256790	281700	296200	334340	0	5292400	0	1316000	627400	58607	398050
Q96M98	Q96M98	Parkin coregulated gene protein	PACRG	24096000	14166000	19957000	10259000	17667000	14322000	9873400	13777000	14139000	13698000	23174000	18797000	16609000	17858000	15210000	17776000	17180000	7557800	12397000	13	13	13	44.9	44.9	44.9	0	147.99	983780000	191	30173000		9606	2626200	904610	3229300	675150	1769900	455750	546830	2083700	1394300	1079100	1981800	2622500	2089400	1710000
Q9UIA9	Q9UIA9	Exportin-7	XPO7	22801000	26356000	27824000	27339000	19163000	24200000	33047000	35255000	26018000	31765000	21158000	25589000	22848000	20023000	26325000	24618000	28348000	30632000	24575000	31	31	31	38.1	38.1	38.1	0	323.31	2948300000	488	29934000		9606	1792800	1515500	3197900	1524800	1081800	1225800	1569600	2119800	1484300	1757900	1034700	1596200	1489000	1200900
O95831	O95831	Apoptosis-inducing factor 1, mitochondrial	AIFM1	10956000	20703000	17888000	19584000	17917000	28554000	18914000	22708000	16860000	10416000	12434000	19922000	19513000	24560000	12188000	14029000	24582000	31853000	25888000	22	22	22	45.8	45.8	45.8	0	252.6	1921700000	292	29904000		9606	819810	688390	3437600	1667200	1751100	2384900	995160	2153200	1208300	317830	462830	1460000	1477600	2064200
O43837	O43837	Isocitrate dehydrogenase [NAD] subunit beta, mitochondrial	IDH3B	22253000	13341000	16276000	17808000	26190000	10157000	16908000	16543000	9946000	16427000	20259000	16997000	19697000	18322000	14518000	13683000	21287000	12828000	13922000	10	10	10	24.9	24.9	24.9	0	83.05	982600000	135	29838000		9606	1726800	714780	3505000	1282400	3088200	729340	1510100	2157200	382980	1342100	2130500	897650	1693000	1133600
Q53EV4	Q53EV4	Leucine-rich repeat-containing protein 23	LRRC23	18839000	23046000	14038000	15417000	22467000	23003000	20207000	25320000	18438000	26867000	21795000	21898000	17555000	24994000	19403000	18484000	19148000	22293000	27864000	19	19	19	67.9	67.9	67.9	0	247.01	1968200000	292	29557000		9606	1640300	1735200	1440300	1098100	1844700	1357700	1311600	2298100	1218800	2025000	1707700	1926400	1043700	1521800
Q969E2	Q969E2	Secretory carrier-associated membrane protein 4	SCAMP4	0	0	9630000	0	6936200	0	6872400	0	0	0	0	0	8401800	0	0	0	8128700	4041000	0	2	2	2	10	10	10	0	25.327	147420000	23	29484000		9606	0	1125300	4579300	595120	2543700	564550	1620500	1303600	1659300	855930	1019500	2138100	3590200	1505100
P09211	P09211	Glutathione S-transferase P	GSTP1	10110000	11688000	15241000	22277000	6322200	11518000	20285000	20490000	20821000	5198200	0	16816000	31236000	12539000	20915000	21511000	9622900	14966000	6752700	6	6	6	48.1	48.1	48.1	0	81.09	698500000	103	29473000		9606	964970	644080	2290300	2277300	716470	708620	1796900	2615500	2723200	161030	563940	1785900	4478200	854980
A6NDG6	A6NDG6	Glycerol-3-phosphate phosphatase	PGP	18321000	25854000	0	13062000	11851000	10898000	12421000	13644000	7800100	10770000	7875000	7695700	8841700	13102000	7798400	13897000	7392800	22800000	11334000	18	18	18	79.8	79.8	79.8	0	258.81	1013700000	263	29338000		9606	3434900	2386000	0	1689200	1833400	1157100	1406300	2168000	642960	1160600	528840	891260	870090	2164500
Q9BWH2	Q9BWH2	FUN14 domain-containing protein 2	FUNDC2	7038600	6923800	11576000	3782000	11742000	17851000	7640400	6789400	11003000	12656000	13053000	9864100	10281000	7948100	8966700	8523700	10778000	14392000	13553000	14	14	14	63	63	63	0	131.73	603980000	120	29167000		9606	1335500	863570	4014800	1285400	2370200	1768400	1524900	826020	3077900	128050	1065400	2023300	2832700	1641300
Q9Y4P3	Q9Y4P3	Transducin beta-like protein 2	TBL2	15065000	16354000	23217000	14390000	9821200	16945000	14918000	13751000	14589000	19047000	14697000	15329000	31354000	21807000	18658000	13953000	14781000	17010000	17464000	29	29	29	69.6	69.6	69.6	0	207.02	1716900000	312	29067000		9606	1462100	1282900	3087200	945970	878740	1006900	1227700	988620	1055200	1322900	860660	1202500	4926400	1788200
P56385	P56385	ATP synthase subunit e, mitochondrial	ATP5ME	9784100	0	0	8308600	6322100	0	0	0	0	0	12744000	0	0	0	15564000	7563100	0	0	0	4	4	4	65.2	65.2	65.2	0	3.5615	106690000	18	29050000		9606	5848700	0	3827000	2692500	2575000	1206300	0	0	0	0	4305300	0	0	0
Q7Z4H3	Q7Z4H3	5-deoxynucleotidase HDDC2	HDDC2	17190000	14470000	4890000	21490000	6870600	9938900	6347300	7439700	5894900	5432500	11016000	5626800	9456700	8131300	15235000	19144000	10784000	11590000	5710500	9	9	9	58.8	58.8	58.8	0	88.251	728640000	168	29026000		9606	2951400	1816100	955370	2989600	1195000	1213500	634840	1050400	1046500	691880	1535500	874600	1445800	1167200
P23284	P23284	Peptidyl-prolyl cis-trans isomerase B	PPIB	12930000	8007200	6186500	10516000	4646600	12425000	14157000	16323000	9342200	4490200	4237000	7568700	13775000	7955000	12402000	92932000	6414800	8996000	10342000	12	12	12	48.6	48.6	48.6	0	48.865	673690000	120	29024000		9606	1766000	874370	786150	1270900	505760	1606700	1344700	2595400	561690	326540	241730	185230	1959200	597770
Q8WW32	Q8WW32	High mobility group protein B4	HMGB4	7451400	4209900	0	7813000	5310500	0	3820500	0	3143600	6058700	34269000	0	0	0	0	40377000	8215300	0	7362700	12	12	12	61.8	61.8	61.8	0	21.137	406680000	51	29009000		9606	3436000	1176600	858470	898760	2069300	0	589970	776950	592920	743560	5829300	329730	0	0
P49368	P49368	T-complex protein 1 subunit gamma	CCT3	12294000	13820000	44392000	7881200	11708000	3002300	14400000	16882000	10236000	12352000	12346000	27209000	12615000	14191000	7028300	7056900	18323000	13353000	10964000	28	28	28	60.4	60.4	60.4	0	110.07	1534900000	248	28994000		9606	1114200	971750	7145300	551880	1420700	257970	981760	1916900	862000	908630	870950	3553600	1526500	1345100
Q5GAN3	Q5GAN3	Probable inactive ribonuclease-like protein 13	RNASE13	15964000	6441500	0	20975000	0	4667600	0	0	15746000	11939000	9689100	11794000	8073600	0	14562000	9338200	6085300	0	0	4	4	4	28.2	28.2	28.2	0	12.097	238550000	65	28803000		9606	2961100	1432600	589120	5127300	193110	642820	0	0	2645800	2830500	1408200	2387000	1395400	439710
Q8TC71	Q8TC71	Mitochondria-eating protein	SPATA18	17647000	21349000	8724100	24631000	24584000	33619000	23683000	16835000	22363000	31615000	26370000	21737000	17715000	21426000	28780000	22136000	25821000	27932000	24987000	13	13	12	26.6	26.6	25.3	0	67.94	1058100000	152	28741000		9606	1557000	1576400	910740	1732700	2132700	749420	1123500	1041500	1591600	1563900	971430	1968400	1284000	1595800
Q5T655	Q5T655	Cilia- and flagella-associated protein 58	CFAP58	25492000	26014000	17387000	24028000	28959000	25048000	22692000	18977000	23165000	26970000	23186000	30121000	22746000	30220000	23201000	21206000	28236000	18929000	30204000	38	38	38	41.9	41.9	41.9	0	323.31	2804800000	558	28717000		9606	1807900	1398800	1580300	1203600	1824600	1487500	1051900	897570	1443100	1862100	1602500	2199100	1685000	1780200
Q8NCR6	Q8NCR6	Spermatid-specific manchette-related protein 1	SMRP1	28643000	9743400	10341000	12786000	10022000	7403000	5921500	7350700	9000300	8142000	16905000	8846200	7372600	8132900	20725000	5830700	10469000	3660100	11308000	16	16	16	66.4	66.4	66.4	0	34.984	618120000	149	28633000		9606	5358100	1519200	1805100	2921200	1248600	563850	422660	649170	1310200	1454700	1882000	999500	776480	762500
Q9H4B8	Q9H4B8	Dipeptidase 3	DPEP3	26675000	39984000	24557000	20390000	16725000	22597000	30108000	32453000	25482000	13648000	23322000	17818000	19024000	17815000	17197000	33793000	33720000	19775000	24339000	19	19	18	45.7	45.7	45.7	0	272.04	2162000000	285	28564000		9606	1205500	3208400	719030	835950	637290	724580	3802600	2057400	1636300	482920	525720	2394700	2034400	949660
Q86VP6	Q86VP6	Cullin-associated NEDD8-dissociated protein 1	CAND1	19045000	26698000	29146000	15069000	13471000	20527000	24286000	24550000	19175000	16355000	19946000	25379000	14074000	14494000	12802000	27684000	21699000	17123000	16813000	43	43	39	43.6	43.6	40	0	323.31	3281400000	589	28512000		9606	1305200	1954000	3836000	865070	888920	1190900	1741200	2275300	1451500	1155900	1243000	2397200	918890	1021100
O95168	O95168	NADH dehydrogenase [ubiquinone] 1 beta subcomplex subunit 4	NDUFB4	8080500	4238900	5154400	10207000	2670700	7334500	5293100	4584200	2006500	4183900	11131000	6663600	6406900	6692700	7736000	6359100	9067700	0	4255600	5	5	5	48.1	48.1	48.1	0	23.276	244210000	60	28425000		9606	2020300	1219200	1265200	1348200	873560	1435300	1542100	1615500	123380	743510	2629700	2280800	1465400	2125400
O43759	O43759	Synaptogyrin-1	SYNGR1	8772800	0	4568700	0	0	3910200	10264000	4386900	0	5604900	6567100	4127500	7015300	0	5035100	7164700	4910800	0	0	2	2	2	10.3	10.3	10.3	0	18.019	141710000	41	28341000		9606	3072100	303100	2064100	917380	353650	1021300	2504300	1580000	1415700	1705400	1815500	1930500	2405100	883930
O75489	O75489	NADH dehydrogenase [ubiquinone] iron-sulfur protein 3, mitochondrial	NDUFS3	7504600	6034400	8173200	8102000	9532800	10619000	8291400	9050000	7734900	7059700	9723400	7199400	7535600	7643800	8160800	6775500	10712000	8488500	8909600	15	15	15	59.8	59.8	59.8	0	56.571	577790000	167	28205000		9606	1777200	798990	1434800	1191300	2068900	1937200	1430200	1507800	933190	752160	1908700	1410800	1737000	1449500
P25685	P25685	DnaJ homolog subfamily B member 1	DNAJB1	22670000	25730000	8804100	24480000	6885800	4858500	7481100	7159500	7491100	7861000	6287900	2588000	10789000	1683000	15261000	17820000	26246000	7231700	5268600	15	15	14	41.8	41.8	41.8	0	97.395	750830000	140	28177000		9606	3479500	2262900	1678900	3648500	1155900	514860	850850	983100	1359900	743960	340830	361710	1565500	77990
P14927	P14927	Cytochrome b-c1 complex subunit 7	UQCRB	11291000	0	4762800	14587000	7671100	7043100	8385700	7496500	8654400	7933200	10358000	8969100	3967800	6387100	12972000	9634700	13188000	0	0	6	6	6	50.5	50.5	50.5	0	66.907	419430000	106	27874000		9606	1961400	326460	1481100	3943400	2013300	1428600	995580	497830	1552000	1793100	1957500	1405300	1341800	1683400
P17152	P17152	Transmembrane protein 11, mitochondrial	TMEM11	6630900	7199400	6926800	7130900	7868700	8302700	6771200	8142400	5889000	9174100	8186200	7838100	7256900	10503000	6031300	5601500	9427500	6378800	6738200	4	4	4	22.4	22.4	22.4	0	9.1499	357140000	74	27847000		9606	1271100	744290	1026300	1261900	1658300	1201900	1267700	2548500	1144300	2141400	1514000	1776800	1538800	2273700
Q8NFW8	Q8NFW8	N-acylneuraminate cytidylyltransferase	CMAS	18501000	17235000	33381000	21508000	37162000	21620000	26252000	32563000	15378000	24699000	14570000	21570000	19780000	11418000	24247000	39512000	18029000	22850000	16913000	16	16	16	51.8	51.8	51.8	0	242.43	1835800000	289	27784000		9606	1509400	478750	3450900	620350	3102300	732250	1766300	2882200	405160	802880	994990	743080	1997500	211330
Q6UY27	Q6UY27	Prostate and testis expressed protein 2	PATE2	0	0	26797000	0	0	5593900	0	0	38231000	40671000	7399200	43048000	30681000	0	9346000	10240000	4371600	9516400	24431000	9	9	9	77.9	77.9	77.9	0	53.636	580810000	159	27750000		9606	894660	1439300	3673100	0	452440	94344	0	1197800	4220100	5074800	555390	5177400	4626200	899970
O95757	O95757	Heat shock 70 kDa protein 4L	HSPA4L	13748000	20399000	20479000	7655200	10003000	11896000	14868000	17012000	16421000	10277000	10294000	12634000	14105000	12707000	11877000	14994000	11739000	11900000	9700200	38	38	36	52.2	52.2	48.9	0	323.31	1959400000	397	27543000		9606	1266300	2060100	4440200	501100	1115200	767030	1179300	1885400	1929700	984540	683440	1708700	1463900	1502500
Q01469;A8MUU1	Q01469	Fatty acid-binding protein 5;Putative fatty acid-binding protein 5-like protein 3	FABP5;FABP5P3	8219700	9715200	12584000	18416000	8119500	12709000	9121800	9423800	11157000	8958900	10889000	8333300	9394900	6381700	57291000	11875000	9383900	15838000	13464000	10	10	10	60	60	60	0	112.56	826190000	118	27387000		9606;9606	875100	1296600	2796200	1770000	718170	948820	587950	1274300	1160900	614350	711650	1677100	753820	456500
Q6ZU69	Q6ZU69	Protein FAM205A	FAM205A	41490000	27343000	28245000	35877000	40592000	42900000	33490000	36121000	39981000	67708000	50704000	37328000	34859000	45345000	39930000	38258000	41933000	55274000	42945000	26	26	15	28.9	28.9	18.7	0	323.31	2522400000	383	27359000		9606	1246500	848670	1220600	1479300	1728800	1096000	825610	913770	1648000	2317600	1405500	1152100	411740	1903400
P07737	P07737	Profilin-1	PFN1	0	0	10708000	9816800	6958200	0	14068000	13525000	12206000	0	0	10916000	18807000	8104600	13170000	6410700	0	10210000	4941600	8	8	7	59.3	59.3	52.9	0	60.541	298980000	66	27242000		9606	1010700	602320	2807400	1813500	1253900	576770	1818200	2044100	2119700	475780	836840	2386400	1942700	1258900
Q02218;Q9ULD0	Q02218	2-oxoglutarate dehydrogenase, mitochondrial;2-oxoglutarate dehydrogenase-like, mitochondrial	OGDH;OGDHL	61307000	51445000	79144000	43879000	59105000	59264000	56151000	60689000	49087000	62326000	45041000	80550000	41990000	66836000	41719000	42891000	57472000	29577000	35266000	46	46	46	53.9	53.9	53.9	0	323.31	6007600000	749	27145000		9606;9606	2577000	1157300	5178400	614860	2281100	1522200	375350	1510300	689260	965660	894420	3304600	810290	1694000
O75190;Q8WWF6;Q7Z6W7;P25686	O75190	DnaJ homolog subfamily B member 6;DnaJ homolog subfamily B member 3;DnaJ homolog subfamily B member 7;DnaJ homolog subfamily B member 2	DNAJB6;DNAJB3;DNAJB7;DNAJB2	17025000	8620700	7939500	10959000	8196300	6092600	7454200	5022300	7629700	7205800	11688000	4189400	10818000	2636100	21086000	15004000	19129000	0	4431900	10	7	7	33.7	27.9	27.9	0	41.808	470550000	98	27049000		9606;9606;9606;9606	3877600	925800	1713700	1819700	958870	855720	134130	457960	854410	1132000	1844700	421150	2064500	437500
P49221	P49221	Protein-glutamine gamma-glutamyltransferase 4	TGM4	9128300	22085000	0	4772700	4948900	0	51161000	45089000	0	0	0	0	3956200	6672500	24381000	6758400	0	276600	0	38	38	38	68.1	68.1	68.1	0	323.31	1873900000	305	27017000		9606	844370	3692000	0	561900	683220	0	6269200	8315800	23404	0	0	0	426470	1192600
P02790	P02790	Hemopexin	HPX	54665000	103910000	110660000	105490000	130220000	72015000	71189000	102830000	82143000	104550000	68145000	95545000	82016000	94437000	56854000	81509000	40269000	161240000	133830000	20	20	20	45.9	45.9	45.9	0	284.62	3463900000	336	26924000		9606	819510	944450	3178600	1432300	2222100	493640	691760	1322700	986540	1270400	712340	2397200	1468000	2038900
P29144	P29144	Tripeptidyl-peptidase 2	TPP2	15811000	27202000	35943000	19798000	16948000	16479000	23158000	24796000	26774000	17027000	16652000	26065000	26901000	24367000	14478000	27798000	30159000	23934000	19696000	61	61	61	56.6	56.6	56.6	0	323.31	4328800000	813	26605000		9606	859120	1266000	3964800	792110	993470	696960	1095400	1251100	1626200	717870	587470	1649400	1783400	1840800
Q9UBX1	Q9UBX1	Cathepsin F	CTSF	15795000	14816000	8075100	13565000	7319500	9598100	11328000	15629000	6774200	13652000	3649900	5469500	8282500	10942000	7746800	12137000	10072000	19075000	15883000	13	13	13	34.5	34.5	34.5	0	24.172	940700000	192	26601000		9606	2987600	2077300	1118000	1321000	998240	904530	1407600	3061400	797920	1603600	89344	270500	662850	1181500
Q71DI3	Q71DI3	Histone H3.2	H3C15	3684300	3114300	5398600	10623000	1960100	3007000	2479300	0	0	3367600	9902000	0	4588700	0	8699400	8900000	4468900	0	0	7	1	1	46.3	23.5	23.5	0	20.847	152050000	64	26600000		9606	1499700	1063000	2824100	3445700	445570	930790	444270	767400	0	1243100	1676800	436580	2687500	0
Q9ULA0	Q9ULA0	Aspartyl aminopeptidase	DNPEP	22447000	27197000	37822000	22136000	25611000	15094000	34054000	33859000	25235000	17922000	27797000	28633000	46190000	25179000	32178000	33728000	26503000	22073000	18018000	20	20	20	61	61	61	0	301.13	2469200000	374	26566000		9606	922670	1189300	2695100	1039400	1544300	359530	1339000	2214900	801220	1031000	1010400	1469500	2674000	1414300
Q96S96	Q96S96	Phosphatidylethanolamine-binding protein 4	PEBP4	17008000	12871000	8141800	20367000	8899700	13685000	10979000	8676700	0	9999500	8969800	0	0	0	9355700	10322000	11239000	16524000	17479000	5	5	5	33.5	33.5	33.5	0	39.588	342120000	65	26321000		9606	3037600	1740900	1657300	2799000	1369500	1900600	1465100	1005000	1130700	509190	1065900	352770	0	541760
Q08431	Q08431	Lactadherin	MFGE8	7160000	1674000	40698000	10180000	5138300	9391800	14479000	17940000	23729000	6293600	7319000	15413000	15479000	16399000	2772100	21833000	31547000	5177600	8021300	18	18	18	64.1	64.1	64.1	0	84.118	1467500000	239	26276000		9606	405210	442910	6783900	586480	424080	370920	1264600	2191900	2175500	372760	541030	1356000	1674400	1524000
Q8WWU5	Q8WWU5	T-complex protein 11 homolog	TCP11	22033000	22695000	9020000	18341000	48584000	31740000	16049000	13660000	34605000	36141000	48797000	20929000	23524000	33924000	31422000	10805000	11299000	41983000	24765000	17	17	17	46.9	46.9	46.9	0	270.78	2144300000	292	26196000		9606	1364400	1252100	176560	857510	2720600	1882900	290010	275440	1836100	1855000	3117700	840980	1456300	2505800
Q96IX5	Q96IX5	ATP synthase membrane subunit DAPIT, mitochondrial	ATP5MD	0	0	6554200	22878000	15369000	13203000	16331000	0	16411000	18614000	19401000	0	0	17652000	17972000	6980900	12948000	0	15056000	2	2	2	27.6	27.6	27.6	0	11.471	290200000	39	26047000		9606	6448100	1197900	2062200	1695200	2483000	539750	1979600	1898900	2044100	1842000	881510	1874600	3385000	1618100
P27105	P27105	Stomatin	STOM	3564400	9894100	8895600	2995200	7744700	6316500	5536300	4608900	4168100	7377900	3276000	0	29224000	7687700	5775100	3810300	6649000	9996100	7956700	12	12	12	60.4	60.4	60.4	0	79.512	422660000	97	26021000		9606	577590	1898600	1721800	413270	1634300	1214000	1013600	595450	494990	1453600	389720	187220	7063700	1733500
P14314	P14314	Glucosidase 2 subunit beta	PRKCSH	32069000	11608000	13233000	28725000	12344000	13621000	17064000	12843000	20614000	13770000	8169200	11112000	20674000	14740000	30663000	22491000	18704000	20919000	22937000	8	8	8	22	22	22	0	56.901	649680000	92	25977000		9606	1081500	1103400	1945700	1742200	926280	788100	1269600	1307500	1803900	886460	573550	896800	1640000	1378700
P25325	P25325	3-mercaptopyruvate sulfurtransferase	MPST	15063000	27204000	19424000	17541000	14365000	12297000	15616000	16894000	11387000	15210000	16259000	13728000	19815000	17962000	15215000	14986000	15178000	19312000	24672000	14	14	14	66	66	66	0	227.37	1099900000	174	25646000		9606	1182200	1210000	1247300	1261500	1334400	970180	291050	1328200	570620	1079900	1666900	1125300	2711000	3479900
Q96PF2	Q96PF2	Testis-specific serine/threonine-protein kinase 2	TSSK2	8590000	10153000	5678300	9210400	10434000	14100000	8874500	9989400	7693700	10859000	11473000	8950000	10514000	14129000	9086000	13224000	10522000	17950000	12576000	17	17	17	41.9	41.9	41.9	0	34.118	994780000	187	25590000		9606	1104300	967030	505280	656830	1121700	1448100	888810	1513300	1015900	1447200	313410	1182500	1688700	2778800
P28331	P28331	NADH-ubiquinone oxidoreductase 75 kDa subunit, mitochondrial	NDUFS1	14483000	15746000	26139000	13383000	19012000	24673000	19095000	23758000	16132000	17709000	22306000	27301000	18342000	23500000	14505000	14502000	23526000	13922000	22594000	29	29	29	56.1	56.1	56.1	0	254.63	2055900000	385	25313000		9606	551990	1093300	3067000	385230	1232300	1597200	1004200	1720600	884290	1093700	1091000	3035800	967220	2423800
CON__P13646-1	CON__P13646-1			0	0	0	129850000	0	5526900	5506900	2861200	28102000	1750100	1213300	0	7665100	0	521880	0	1609500	0	2455500	28	23	2	55.7	48.3	3.5	0	110.01	952210000	109	25148000	+	-1	0	28610	0	13740000	0	924260	704590	430170	3711700	148560	133880	3541700	1342100	103820
Q9NR31	Q9NR31	GTP-binding protein SAR1a	SAR1A	10406000	0	12596000	8267800	5695600	0	9394600	6319500	11166000	0	14940000	0	17209000	8157800	10600000	10119000	8083400	8952400	11846000	9	9	5	60.1	60.1	44.4	0	35.717	309800000	55	25107000		9606	1154400	469430	2307100	916400	578770	664210	1283700	1521900	1725600	521570	2365400	976820	3140000	788690
Q13618	Q13618	Cullin-3	CUL3	26838000	47284000	35803000	32781000	28019000	38739000	37035000	43184000	31829000	33458000	29793000	37518000	30215000	35829000	29283000	44181000	38466000	43176000	36577000	35	35	35	40.4	40.4	40.4	0	323.31	2878200000	375	24841000		9606	456780	1584400	2071000	1022700	1501900	718580	1202500	2035700	858120	1068100	531670	2103000	858570	1392300
Q6P656	Q6P656	Cilia- and flagella-associated protein 161	CFAP161	13784000	13120000	22210000	5944400	14633000	10185000	12380000	15766000	15082000	13641000	13169000	21410000	11475000	16914000	14308000	11583000	15771000	4415000	12752000	10	10	10	46.5	46.5	46.5	0	59.286	1121300000	243	24770000		9606	1342900	1420300	2943700	402640	2367700	1197800	748900	1641200	311080	938700	932900	2552000	917350	1223700
Q9NSE4	Q9NSE4	Isoleucine--tRNA ligase, mitochondrial	IARS2	21143000	22074000	28535000	21184000	29954000	25744000	19988000	24041000	18847000	21065000	18596000	26725000	19455000	23053000	19559000	15852000	24585000	18351000	16150000	35	35	35	45.8	45.8	45.8	0	323.31	2754800000	559	24739000		9606	1299400	1072100	2351700	1148600	2062500	1395300	1043600	1264900	1196100	1082200	631660	2035900	1778300	1727000
O14683	O14683	Tumor protein p53-inducible protein 11	TP53I11	0	0	0	0	0	0	10543000	0	11076000	8395300	0	0	0	0	0	9737300	0	0	8984800	4	4	4	14.8	14.8	14.8	0	15.02	186190000	29	24719000		9606	1613400	1120600	1331700	938040	796090	1293500	1435900	3857400	1677100	1435700	1007900	0	0	1936300
Q9UFN0;Q9BS92	Q9UFN0	Protein NipSnap homolog 3A;Protein NipSnap homolog 3B	NIPSNAP3A;NIPSNAP3B	23486000	17729000	9525100	26657000	14420000	29787000	20717000	10413000	20867000	20425000	37918000	10012000	24164000	17018000	27413000	25772000	32651000	8173500	0	9	9	9	53	53	53	0	73.755	1457800000	206	24643000		9606;9606	2727200	1863000	3059300	2027800	1073900	891040	965840	762860	1671600	589280	4546000	2085500	1799300	172770
Q99766	Q99766	ATP synthase subunit s, mitochondrial	DMAC2L	8198900	9309800	14738000	0	9826500	11698000	10626000	10757000	7258100	13986000	10868000	11746000	10592000	18012000	0	9322700	9227100	11650000	13292000	8	8	8	42.3	42.3	42.3	0	8.4959	441300000	84	24642000		9606	1110000	673870	3272200	0	1267300	1288900	1100300	1555100	851410	1217800	1169000	1742900	1759300	2428800
A6NFA0	A6NFA0	Protein FAM205C	FAM205C	20297000	11628000	7735700	14729000	0	20431000	14356000	11253000	13400000	0	21139000	13420000	19664000	13014000	28261000	18198000	13100000	24125000	17346000	9	9	9	18.3	18.3	18.3	0	41.914	545440000	59	24627000		9606	1282600	652080	1366500	1145100	855680	2143100	590680	1019000	1500500	240940	1196900	1145800	1958600	155530
Q15836;P63027	Q15836;P63027	Vesicle-associated membrane protein 3;Vesicle-associated membrane protein 2	VAMP3;VAMP2	0	0	0	0	0	0	0	0	0	0	0	0	0	0	0	0	0	0	0	1	1	1	17	17	17	0	6.2156	122270000	21	24454000		9606;9606	1211200	1594800	750390	1947100	1262700	1019600	1610800	2128800	2123600	1345100	1167700	1946900	786090	1375500
Q562R1	Q562R1	Beta-actin-like protein 2	ACTBL2	0	0	0	0	0	0	0	0	0	0	0	0	0	0	0	0	0	0	0	9	1	1	20.2	4.8	4.8	0.00094518	2.3919	513290000	9	24442000		9606	0	2760900	0	2953700	304220	0	0	3019300	0	0	0	4402500	4314000	312220
Q86X76	Q86X76	Deaminated glutathione amidase	NIT1	18836000	15901000	13903000	17505000	11678000	16025000	13662000	13694000	16369000	12408000	17691000	5762100	14896000	10016000	20518000	18786000	18085000	11693000	12595000	13	13	13	45.6	45.6	45.6	0	101.14	905930000	190	24216000		9606	2349500	923350	1747500	1723800	954800	1359400	860400	843590	1565800	749630	1772900	191180	1381500	435540
P08559	P08559	Pyruvate dehydrogenase E1 component subunit alpha, somatic form, mitochondrial	PDHA1	18500000	11705000	24625000	10708000	21558000	10749000	11243000	12872000	10102000	13307000	12306000	18111000	21889000	13026000	11632000	9570500	16104000	10056000	10384000	22	17	17	61	49	49	0	138.98	996120000	203	23864000		9606	775030	1200000	3560000	874760	1877100	724740	639250	1303400	1148500	961080	603890	2475800	1549700	1628400
O95861	O95861	3(2),5-bisphosphate nucleotidase 1	BPNT1	5833800	9272300	9751100	10560000	6478900	11144000	9656800	11170000	8456700	9005900	7422200	8896100	9828600	9790100	6881800	8444800	10009000	14332000	11849000	17	17	17	73.4	73.4	73.4	0	43.347	707140000	139	23787000		9606	892630	1027500	1052900	1463600	1075000	1474100	1207000	2116400	1243400	1041600	615030	1086700	1570400	1383700
Q15185	Q15185	Prostaglandin E synthase 3	PTGES3	6761900	9537700	0	0	8361000	5422000	10952000	7077200	9741200	8372200	9877300	8640900	13529000	8343000	0	11860000	6280100	5400300	0	4	4	4	26.2	26.2	26.2	0	20.956	325290000	56	23709000		9606	1484700	2005200	1160700	554420	1502000	864420	1655400	1495400	1035100	632290	718650	2000600	2815600	1645000
Q8IYP2	Q8IYP2	Serine protease 58	PRSS58	14817000	14968000	9056700	21081000	11360000	14556000	16477000	18182000	17606000	17940000	14933000	9935000	16856000	16225000	12653000	13129000	14051000	14663000	14824000	7	7	7	39.4	39.4	39.4	0	25.661	543030000	94	23617000		9606	759790	1390800	272240	364220	2976100	505360	408510	2490700	509790	535220	224890	601260	1019900	5290800
Q969U7	Q969U7	Proteasome assembly chaperone 2	PSMG2	12567000	11520000	8544600	9965800	9628400	14014000	12352000	8187600	9682400	13643000	10851000	7107300	10177000	9382400	9629500	14969000	11947000	12157000	8194900	7	7	7	26.9	26.9	26.9	0	15.883	409640000	90	23516000		9606	1314900	1298900	1478800	1702900	1477700	1038300	750420	1377300	687080	2257000	858960	1239100	1161300	1131800
Q7Z4R8	Q7Z4R8	UPF0669 protein C6orf120	C6orf120	8582600	8985700	7531600	9109300	5078600	0	0	0	7696700	6560000	6551000	0	7790600	4709100	8771400	12659000	5829300	0	0	2	2	2	35.6	35.6	35.6	0	46.21	227800000	65	23443000		9606	1743800	1236700	2065000	1015400	1255100	737030	1007600	1955000	1362300	1269000	940840	1260500	1537300	977640
O75608	O75608	Acyl-protein thioesterase 1	LYPLA1	9545200	9649100	8695900	10079000	7339700	10097000	10059000	8919900	8255900	8549000	9099600	8098000	8111300	11221000	6473500	11856000	6859800	13285000	11836000	7	7	7	53	53	53	0	139.73	619030000	137	23405000		9606	744320	758850	941310	1620600	1090500	1458300	1253600	2982600	1972300	558980	569070	912300	1241600	3127500
Q9Y697	Q9Y697	Cysteine desulfurase, mitochondrial	NFS1	17864000	11121000	21810000	11280000	20890000	11891000	12218000	13226000	9386800	12683000	9183300	12954000	11822000	12300000	13444000	8227300	14930000	10702000	14508000	16	16	16	50.5	50.5	50.5	0	227.42	1051700000	218	23300000		9606	1784300	1229300	3919900	809910	2163300	453910	891420	1093600	715530	1051800	469130	1188700	961490	1205000
Q9UNM6	Q9UNM6	26S proteasome non-ATPase regulatory subunit 13	PSMD13	7703800	12476000	11494000	9808300	9267800	8913400	13381000	13034000	14915000	10355000	10759000	11329000	13247000	7985600	11585000	10697000	11001000	11563000	7226100	15	15	15	38.6	38.6	38.6	0	143.98	802420000	191	23200000		9606	988430	1181000	1289800	850380	1104300	686490	1501400	1871000	1354300	1299900	1303300	2250200	1461800	444770
Q92820	Q92820	Gamma-glutamyl hydrolase	GGH	15675000	10658000	5181300	38243000	6784200	18985000	9207900	8406900	12215000	12968000	16743000	4314600	6939900	8534900	9435700	16438000	15633000	11547000	17574000	11	11	11	33.6	33.6	33.6	0	127.58	877520000	183	23086000		9606	1975600	1152000	748020	4583200	540010	2020000	327430	955560	914330	1214600	1011700	587780	337610	809750
Q9HB07	Q9HB07	MYG1 exonuclease	MYG1	11182000	20080000	4293100	14024000	7469600	13983000	10427000	9313300	5668000	10828000	7533900	9041300	11344000	6289500	6714300	6354200	9948300	5360900	5701300	13	13	13	44.9	44.9	44.9	0	26.252	590450000	104	23029000		9606	1509200	3004900	589840	2023500	996030	1425900	1491500	1205700	556520	1464500	619340	1375600	1861100	663780
P52907	P52907	F-actin-capping protein subunit alpha-1	CAPZA1	4800500	10771000	8562600	8896600	7808500	5493200	10687000	12065000	12770000	9006000	7528200	13447000	18626000	7344600	5964300	12025000	11020000	10029000	6365700	8	8	7	37.8	37.8	34.3	0	125.51	562130000	111	22957000		9606	594430	944120	2090000	435920	1045700	624090	1408600	1096700	1768200	559600	551360	2196000	2763800	812350
Q9BX68	Q9BX68	Histidine triad nucleotide-binding protein 2, mitochondrial	HINT2	17388000	12812000	8956900	11492000	7124900	14428000	11355000	13825000	7889700	12051000	9020100	11737000	8572000	9582100	13590000	10045000	15465000	5457900	8857900	7	7	7	58.9	58.9	58.9	0	67.212	568430000	120	22873000		9606	1856500	751600	2274200	1362000	931600	1370800	1098700	1299300	657650	972360	555970	1928100	1123000	1134100
Q9NZ45	Q9NZ45	CDGSH iron-sulfur domain-containing protein 1	CISD1	17788000	10665000	0	26437000	15404000	13511000	0	0	0	12797000	0	11614000	11519000	12852000	21720000	14072000	0	10306000	0	7	7	7	54.6	54.6	54.6	0	58.031	346090000	39	22864000		9606	1605000	927770	2166000	1844500	1096100	767530	473590	1450000	1037100	1010300	997020	1845600	871530	1040600
Q13508	Q13508	Ecto-ADP-ribosyltransferase 3	ART3	26007000	30111000	34191000	13375000	9533600	7590800	25400000	31789000	13026000	13599000	22596000	10465000	12310000	21270000	11925000	22663000	24048000	22155000	26520000	10	10	10	29.3	29.3	29.3	0	208.13	852010000	113	22835000		9606	1699700	1741900	3134400	675390	503480	332150	1244500	2211800	737270	588450	1002600	675390	847140	1529700
Q9NNW7	Q9NNW7	Thioredoxin reductase 2, mitochondrial	TXNRD2	27878000	26744000	25141000	31387000	34134000	37777000	27267000	35066000	29063000	31876000	27697000	27218000	22528000	23668000	23204000	20513000	33522000	36030000	33028000	17	17	16	58.2	58.2	55.3	0	208.05	2275200000	345	22779000		9606	1109200	1487500	1622900	1411700	1200400	860960	958470	1854800	1196700	1117800	460730	1727700	884280	1036100
Q9Y4L1	Q9Y4L1	Hypoxia up-regulated protein 1	HYOU1	53517000	21254000	239960000	24083000	24599000	30064000	43152000	48911000	72857000	11319000	29889000	49538000	96672000	44364000	35075000	52135000	53096000	25658000	33003000	44	44	44	47.1	47.1	47.1	0	323.31	4282200000	536	22746000		9606	531730	288900	10051000	290650	437430	283650	707850	1117500	1228600	87183	486440	1090100	2057200	834750
P78385;CON__Q6NT21;CON__P78385	P78385;CON__Q6NT21;CON__P78385	Keratin, type II cuticular Hb3	KRT83	6755400	0	0	0	0	0	0	0	0	0	0	121240000	0	0	0	0	0	2013200	0	21	20	0	30.2	28.8	0	0	44.258	793390000	41	22690000	+	9606;-1;-1	1316400	0	0	0	61472	0	0	0	0	0	0	21102000	0	0
Q96M32	Q96M32	Adenylate kinase 7	AK7	14960000	15743000	14440000	10048000	15498000	15247000	14309000	16531000	13133000	16683000	13445000	15718000	11889000	18340000	12876000	12151000	14717000	12343000	12065000	24	24	24	40.7	40.7	40.7	0	323.31	1787800000	367	22682000		9606	1201900	787420	1588800	365160	1651700	901360	1065200	1877000	996730	1730900	1087700	1898700	811610	1676400
P12277;P06732	P12277	Creatine kinase B-type;Creatine kinase M-type	CKB;CKM	5536200	6129500	4735300	9796300	7004100	3220900	14015000	10908000	10773000	2896100	0	8544400	27905000	3586600	7396900	4647100	0	5961000	1631900	16	16	16	59.3	59.3	59.3	0	173.73	662800000	180	22624000		9606;9606	901410	665960	1225200	1453000	1524900	417890	1988000	2348100	1815900	516610	0	1692800	4117700	435380
Q8TC27	Q8TC27	Disintegrin and metalloproteinase domain-containing protein 32	ADAM32	20693000	30044000	22908000	33973000	23675000	22109000	28391000	29068000	29405000	33353000	22709000	28259000	29846000	27202000	21940000	20105000	19478000	29801000	36296000	20	20	20	27.4	27.4	27.4	0	323.31	2527700000	392	22621000		9606	618050	836690	1783600	1373900	830570	305360	1166700	1851200	1633600	1272600	364900	990940	2555300	1247500
Q96MR6	Q96MR6	Cilia- and flagella-associated protein 57	CFAP57	19623000	19719000	14445000	18575000	21164000	17260000	17944000	19521000	19569000	18640000	19773000	22258000	17408000	19833000	19788000	17195000	22086000	13499000	20697000	50	50	50	48.3	48.3	48.3	0	323.31	2219700000	541	22516000		9606	1241400	857420	1535900	730320	1373200	856240	1057500	1386800	1208500	945100	1205800	2267500	1352000	1252200
Q8N1F7	Q8N1F7	Nuclear pore complex protein Nup93	NUP93	25015000	13596000	57578000	12476000	14659000	10232000	16623000	19430000	17538000	13377000	16111000	25306000	22322000	14786000	23391000	17824000	21449000	13158000	14635000	27	27	27	40.9	40.9	40.9	0	323.31	1493100000	267	22470000		9606	1251700	693520	4139100	580180	867620	484890	651390	1305200	797840	790620	761370	2114300	1506900	795340
Q9HB66	Q9HB66	Alternative protein MKKS	MKKS	0	0	0	0	0	0	0	0	0	0	0	0	0	0	0	0	0	0	0	1	1	1	27	27	27	0	118.28	67314000	14	22438000		9606	2513400	0	2007400	1507300	2140100	0	1345000	1951100	2225600	0	0	2860900	1198300	2175000
P58340	P58340	Myeloid leukemia factor 1	MLF1	74360000	52425000	21973000	69986000	44902000	32033000	38607000	16152000	31165000	33856000	54311000	19330000	40801000	18533000	94766000	50234000	69556000	22867000	32803000	11	11	11	53	53	53	0	163.96	1983500000	306	22414000		9606	3540700	935220	1315200	2071400	2172800	911100	4455600	937440	263650	277940	610020	259440	872070	549760
Q9P0J0	Q9P0J0	NADH dehydrogenase [ubiquinone] 1 alpha subcomplex subunit 13	NDUFA13	0	14490000	16309000	11777000	16814000	23774000	14942000	7926200	14154000	15535000	22978000	17395000	16964000	20364000	11857000	14215000	18422000	12489000	20302000	6	6	6	44.4	44.4	44.4	0	14.134	538510000	74	22337000		9606	2422500	984100	1789800	823160	1356300	1286800	807110	629660	978550	1186300	1396400	1921600	1396700	1543800
P07237	P07237	Protein disulfide-isomerase	P4HB	18296000	16721000	11983000	23937000	6871700	9647000	17577000	13961000	20311000	8876600	9670100	4844600	27977000	10452000	29083000	25146000	13983000	8467600	14394000	29	29	29	60.4	60.4	60.4	0	323.31	2369400000	504	21816000		9606	1611400	1184200	1646800	1563500	288940	295650	871120	703200	2019000	348080	214260	191000	3013800	223730
Q9UDW1	Q9UDW1	Cytochrome b-c1 complex subunit 9	UQCR10	14877000	11281000	14094000	11417000	9874600	19949000	12462000	16899000	11732000	16823000	18102000	14432000	10215000	11888000	14786000	12534000	22024000	13851000	9794600	4	4	4	57.1	57.1	57.1	0	77.776	366600000	54	21806000		9606	1053300	770180	2189900	1041900	4052300	6896200	857280	1750300	957830	1943000	1018700	1940800	1017000	1419200
P62937;P0DN37;P0DN26;A0A0B4J2A2;A0A075B767;A0A075B759;Q9Y536;F5H284	P62937	Peptidyl-prolyl cis-trans isomerase A;Peptidyl-prolyl cis-trans isomerase A-like 4G;Peptidyl-prolyl cis-trans isomerase A-like 4F;Peptidyl-prolyl cis-trans isomerase A-like 4C;Peptidyl-prolyl cis-trans isomerase A-like 4H;Peptidyl-prolyl cis-trans isomerase A-like 4E;Peptidyl-prolyl cis-trans isomerase A-like 4A;Peptidyl-prolyl cis-trans isomerase A-like 4D	PPIA;PPIAL4G;PPIAL4F;PPIAL4C;PPIAL4H;PPIAL4E;PPIAL4A;PPIAL4D	3577200	5322800	6001700	7817100	3625300	3158600	7412600	4321500	7739600	0	2919600	5913700	21088000	2853500	10118000	5876800	1942700	3209200	0	6	6	6	38.2	38.2	38.2	0	112.12	358220000	76	21792000		9606;9606;9606;9606;9606;9606;9606;9606	422500	690660	2390100	403950	914100	155640	1368900	729620	1536300	287280	112400	1432300	7218600	217480
Q5XKP0	Q5XKP0	MICOS complex subunit MIC13	MICOS13	8204500	6127300	5738200	8254700	7488100	5839500	5784700	0	5720000	0	6981400	7190400	6201500	5785400	5048600	5424200	7931800	6074500	7642000	5	5	5	61	61	61	0	46.229	271540000	92	21764000		9606	3907000	2383000	2072900	780570	2312300	899970	1185000	608960	890000	731500	1538800	2497100	748070	1730700
P48556	P48556	26S proteasome non-ATPase regulatory subunit 8	PSMD8	9660600	10980000	9432100	8100500	8520400	12195000	11486000	12246000	13053000	9146200	10178000	10006000	13252000	8366000	9390100	12910000	10182000	8617200	8312500	12	12	12	30.9	30.9	30.9	0	82.775	771010000	152	21763000		9606	357700	925760	2836800	655790	1143800	498210	851420	2419800	1690500	764470	466450	1297400	1529800	702650
Q8TC36	Q8TC36	SUN domain-containing protein 5	SUN5	8555700	13954000	5570400	8851800	16656000	21922000	16479000	15979000	12568000	19191000	9625000	11051000	11493000	14794000	15461000	15097000	14647000	12994000	13654000	11	11	11	39.8	39.8	39.8	0	127.31	813230000	153	21688000		9606	722330	1593100	671750	678570	1719800	872760	925020	1279400	1211500	1993800	588840	999110	997290	1625000
Q9UKU7	Q9UKU7	Isobutyryl-CoA dehydrogenase, mitochondrial	ACAD8	9177600	9050300	13027000	6012800	11553000	8165600	8595800	9605800	7787600	8718300	10029000	11806000	9932200	10737000	6950000	6589500	10280000	8784500	10002000	18	18	18	53.7	53.7	53.7	0	163.7	787870000	244	21587000		9606	1081400	735580	3499500	496400	1422700	494880	848260	1186200	1053400	998450	997630	1867100	1231100	1329500
O00487	O00487	26S proteasome non-ATPase regulatory subunit 14	PSMD14	16515000	12104000	21709000	0	12298000	16791000	15825000	0	16718000	0	20714000	22254000	20213000	0	0	24857000	18645000	11841000	0	4	4	4	15.5	15.5	15.5	0	6.292	382620000	44	21556000		9606	1540300	859990	1893700	649050	697490	1209900	1068500	1394000	1068800	591770	1090300	2147800	1104800	824220
CON__P13647;P13647	CON__P13647;P13647	Keratin, type II cytoskeletal 5	KRT5	0	563650	2674700	1731800	661750	0	0	0	2029200	2077400	522170	0	0	1539300	140810000	1015800	0	0	3950300	37	20	7	46.8	29.8	12.5	0	72.097	784080000	75	21526000	+	-1;9606	47776	49873	318330	396840	200430	0	68059	0	527140	76600	341000	0	72813	317230
P22612	P22612	cAMP-dependent protein kinase catalytic subunit gamma	PRKACG	111970000	171040000	114930000	129890000	94543000	106130000	152290000	144680000	114140000	104290000	102780000	117090000	132510000	156670000	84833000	95676000	134910000	192300000	176930000	11	7	7	33.9	25.4	25.4	0	184.11	3144400000	175	21515000		9606	1509200	1507600	1276300	594140	940010	1002100	1155300	1566700	705220	863660	737820	1366500	1571600	1548300
P51571	P51571	Translocon-associated protein subunit delta	SSR4	18019000	14842000	20135000	18602000	22481000	15734000	18868000	19051000	27018000	16481000	20907000	17132000	22064000	13160000	20283000	19147000	11529000	11716000	22550000	5	5	5	36.4	36.4	36.4	0	72.237	615890000	114	21489000		9606	4359700	386030	1487400	1535800	1564200	2845000	637320	1341700	2079200	2257400	884190	464520	3073900	1109000
Q9UJS0	Q9UJS0	Calcium-binding mitochondrial carrier protein Aralar2	SLC25A13	11551000	11060000	18351000	9373400	11640000	14583000	14597000	20328000	9107600	19876000	20029000	22470000	12486000	14884000	12709000	11779000	18571000	16606000	15277000	21	21	15	41.8	41.8	34.1	0	113.04	1002400000	179	21457000		9606	1599500	632110	2295400	720920	882310	1083200	913330	1648800	463550	600310	1720500	2357500	392850	870850
Q6JEL2	Q6JEL2	Kelch-like protein 10	KLHL10	11792000	11451000	15664000	14028000	13559000	17212000	16268000	17886000	17072000	13381000	13882000	16856000	13560000	13401000	11888000	18861000	15701000	16435000	14609000	22	22	22	43.1	43.1	43.1	0	133.33	1400200000	329	21421000		9606	586100	588180	2148700	989330	1255700	1192000	954110	1543300	1211900	1025700	803640	1210500	1020100	976550
P40227	P40227	T-complex protein 1 subunit zeta	CCT6A	16681000	13142000	25344000	12227000	11452000	9057100	19179000	19625000	16088000	18665000	8594300	19062000	17894000	11284000	11148000	16495000	15928000	9995100	8024200	18	18	15	44.3	44.3	39.9	0	200.17	1143900000	214	21390000		9606	1532200	480430	5433800	454840	796550	298590	1261100	1146700	1115700	1145300	307720	2040700	1545800	650650
P51149	P51149	Ras-related protein Rab-7a	RAB7A	4699800	10044000	7823800	6148300	6494200	3644300	5487600	6221500	9274800	4744500	3960700	5594400	8416800	6155900	8552800	7174500	4496100	7748000	7798200	9	9	9	54.6	54.6	54.6	0	64.257	303300000	95	21267000		9606	558300	1545600	2472300	676680	724950	412710	769590	479930	2190200	272980	469000	1053200	2012100	826700
O00231	O00231	26S proteasome non-ATPase regulatory subunit 11	PSMD11	9574400	12088000	11324000	7342100	9194300	9151000	12588000	12990000	10658000	9163000	9441000	10289000	11903000	7090100	9268500	8706100	9593500	11224000	9050400	22	22	22	63	63	63	0	61.715	1190100000	216	20999000		9606	727460	876330	2293200	737020	921930	608780	1362800	1644500	1233500	651720	915220	1540200	1483900	916540
P62258	P62258	14-3-3 protein epsilon	YWHAE	8376900	9048200	11278000	11274000	6175500	8238000	16696000	11919000	21771000	0	0	16126000	48756000	12593000	0	10509000	10416000	0	0	14	12	12	57.3	50.2	50.2	0	50.58	527550000	95	20637000		9606	451410	653780	1310000	660990	591290	378550	1006400	1271400	2603000	527780	287730	1845000	5670500	991770
Q96HS1	Q96HS1	Serine/threonine-protein phosphatase PGAM5, mitochondrial	PGAM5	14332000	9824000	15860000	6456400	9134600	11785000	14362000	13847000	11779000	12034000	8659900	20610000	14654000	16982000	11944000	7732700	17050000	10119000	8421100	12	12	12	58.5	58.5	58.5	0	31.748	719930000	114	20539000		9606	1417400	793210	1645700	588630	837140	1227400	941600	1386000	986670	555180	682950	2358700	1357300	1470700
Q9P0V9	Q9P0V9	Septin-10	SEPTIN10	28340000	16841000	40015000	28780000	42039000	29815000	47516000	53108000	27540000	36310000	26116000	36810000	24764000	44785000	35698000	28609000	41845000	20888000	30175000	10	10	10	32.2	32.2	32.2	0	128.69	1310300000	173	20437000		9606	1425500	227340	2095700	978490	1267600	836480	937720	1877500	990200	1314100	810740	1407400	292350	1642900
Q9Y512	Q9Y512	Sorting and assembly machinery component 50 homolog	SAMM50	19404000	23852000	17890000	18923000	29864000	25034000	23752000	26928000	23429000	26634000	25429000	23486000	24451000	25947000	24130000	17418000	23585000	27100000	28322000	20	20	20	55.9	55.9	55.9	0	230.45	1859700000	300	20365000		9606	447590	750300	789110	516700	1343100	1129600	1196900	1058200	1388600	1803000	1048300	1362100	703220	1307000
P61106	P61106	Ras-related protein Rab-14	RAB14	10781000	13076000	15970000	8919300	7844500	10807000	11995000	13017000	11991000	9862400	11181000	15570000	19594000	11726000	11064000	11862000	13398000	14304000	14966000	12	12	12	59.1	59.1	59.1	0	78.947	972740000	189	20272000		9606	679610	1003700	2530500	270070	754450	316250	1008800	1575900	1322400	968170	685930	1245500	2152400	1166200
Q9UL15	Q9UL15	BAG family molecular chaperone regulator 5	BAG5	19546000	19243000	12836000	15462000	14446000	13977000	19022000	18608000	13350000	22195000	15512000	11040000	16974000	15798000	17367000	15993000	20657000	18439000	14251000	23	23	23	55.3	55.3	55.3	0	323.31	1812300000	333	20252000		9606	1709100	1021300	522510	972340	1224900	792060	978180	935300	341980	1231300	907790	372790	1300400	928700
Q92526	Q92526	T-complex protein 1 subunit zeta-2	CCT6B	12220000	10491000	25919000	4645600	7898000	6220500	8971000	11612000	8707200	0	9215300	16493000	10181000	14016000	4660900	9465600	17638000	9402200	6668600	17	14	14	44.7	38.9	38.9	0	67.11	933560000	170	20249000		9606	724180	793890	5164600	263680	960250	191230	551060	1253300	858610	0	1044200	1965400	733980	1324300
Q99460	Q99460	26S proteasome non-ATPase regulatory subunit 1	PSMD1	23969000	30234000	24246000	22823000	22219000	31023000	29589000	35629000	29848000	23995000	27431000	25963000	31397000	19217000	28281000	32988000	25819000	26107000	25085000	42	42	42	58.9	58.9	58.9	0	323.31	3725000000	589	20203000		9606	588520	1136900	990260	827490	929330	1239500	1157300	1255800	1024100	820260	911090	894010	1862700	603880
P15144	P15144	Aminopeptidase N	ANPEP	0	4654900	20081000	26805000	15052000	2317400	73570000	86775000	28465000	12545000	0	63729000	165740000	16794000	0	28148000	38071000	0	0	29	29	29	34.7	34.7	34.7	0	273.56	1461800000	175	20147000		9606	0	57858	1862000	290250	1379800	34488	2146700	1971800	284900	79016	0	2603500	3683300	1396400
Q9H069	Q9H069	Dynein regulatory complex subunit 3	DRC3	13323000	15602000	9203300	15076000	16857000	17159000	16464000	16784000	17408000	19950000	15042000	17617000	12485000	14868000	11680000	13200000	12768000	17465000	24185000	13	13	13	28.7	28.7	28.7	0	106.85	1062900000	184	20074000		9606	1033400	1358800	1164100	625060	1161900	1011500	869110	1671900	820680	1362500	639120	1647700	759630	1499400
Q8IXY8	Q8IXY8	Probable inactive peptidyl-prolyl cis-trans isomerase-like 6	PPIL6	8870800	11023000	6074600	9864000	11343000	12306000	10948000	11703000	10538000	12969000	8009000	10698000	8359300	8230800	8246300	7905300	11075000	11789000	11374000	11	11	11	48.2	48.2	48.2	0	149.99	760150000	208	19880000		9606	879950	310300	377400	379460	1457600	1048200	748090	1239900	1081600	1528500	921570	1896000	1148400	837040
CON__P02533;P02533;CON__Q61782;CON__Q9D312	CON__P02533;P02533	Keratin, type I cytoskeletal 14	KRT14	2753400	2807400	8646700	6089500	919090	0	2483200	0	9373500	3594100	3248400	0	2908000	4028900	119650000	8763600	1673000	3146200	3077500	40	21	10	74.4	50.4	29.4	0	323.31	880150000	160	19756000	+	-1;9606;-1;-1	245910	187990	1117400	567750	229280	61238	168140	92638	1341900	310570	96676	0	284550	332210
Q53H82	Q53H82	Endoribonuclease LACTB2	LACTB2	5349500	8904000	7390900	6195300	5380000	5400400	6402900	6300300	7234800	4920600	4773100	5859000	8322000	6200100	3645800	7097500	7176800	6652700	5205600	12	12	12	52.4	52.4	52.4	0	38.541	528280000	168	19738000		9606	1231000	1118400	2046000	559950	883900	950770	742790	521900	1493600	576040	423590	1389800	2073100	855970
Q9NS69	Q9NS69	Mitochondrial import receptor subunit TOM22 homolog	TOMM22	7131300	6382400	7147300	6669000	9790200	11012000	7032500	7249500	5049100	9330200	9958900	7542200	7656100	5887300	5418600	4568500	8663600	7296800	6088000	4	4	4	52.1	52.1	52.1	0	132.02	276820000	99	19654000		9606	1151900	633960	2071400	664310	1763300	960870	928760	1047800	1177400	852950	1438100	841360	990900	562150
P02794	P02794	Ferritin heavy chain	FTH1	12243000	7480400	5066300	16513000	4487800	12649000	14332000	10307000	6806400	24505000	0	11909000	21345000	12204000	18350000	72898000	26940000	0	31089000	13	13	13	76.5	76.5	76.5	0	69.765	901080000	128	19630000		9606	660610	214510	388990	1226500	175770	237520	598790	449730	304310	1696900	0	827520	1808300	888350
O75306	O75306	NADH dehydrogenase [ubiquinone] iron-sulfur protein 2, mitochondrial	NDUFS2	13043000	10220000	13450000	5418800	15113000	15449000	11378000	12352000	10970000	12362000	14753000	15293000	13661000	13470000	8614500	9709400	14428000	9489700	12373000	15	15	15	44.5	44.5	44.5	0	262.85	1146500000	301	19535000		9606	508570	657260	1405600	216540	1415100	817950	835310	1066900	1123200	1189400	653060	1855800	1363600	1357500
P30044	P30044	Peroxiredoxin-5, mitochondrial	PRDX5	47346000	24107000	106400000	19451000	35257000	22552000	27363000	19872000	22358000	13465000	16850000	50001000	47446000	28861000	23053000	19995000	42718000	21421000	9074800	13	13	13	65.9	65.9	65.9	0	196.01	1188900000	136	19498000		9606	1668400	289830	6559700	277230	1368800	478020	636440	563810	715160	239820	452080	908650	1240900	579960
O15173	O15173	Membrane-associated progesterone receptor component 2	PGRMC2	6843200	7502200	4932600	12430000	0	0	3709600	5576600	6054700	3770400	6900000	3600400	5408400	4536200	12767000	11730000	0	0	4537300	4	4	4	18.8	18.8	18.8	0	29.974	230590000	80	19478000		9606	1703300	1287000	1153300	2307500	307350	297790	556750	686170	635420	629400	1292800	490390	1257100	450740
Q9NQT6	Q9NQT6	Fascin-3	FSCN3	7474600	15813000	5300900	10538000	18491000	17084000	8694700	5738900	12975000	20787000	16756000	6992200	15234000	13546000	18509000	8372100	11018000	23477000	11410000	21	21	21	56.4	56.4	56.4	0	211.64	1347500000	341	19435000		9606	677000	1251900	235670	755200	1974100	1422400	412680	293750	957650	1586000	986690	678340	1443400	702950
Q71UI9;P0C0S5	Q71UI9;P0C0S5	Histone H2A.V;Histone H2A.Z	H2AZ2;H2AZ1	6541100	0	13043000	13096000	0	8388100	4861100	0	0	0	8837200	8196600	9390400	0	15035000	26516000	0	0	0	6	4	4	53.9	46.9	46.9	0	29.828	336820000	49	19352000		9606;9606	586310	418410	4815700	1750100	0	495930	605030	0	0	182460	1489200	745960	1240300	0
P26640	P26640	Valine--tRNA ligase	VARS1	15594000	19358000	47301000	10271000	9186600	15152000	21781000	27605000	30028000	9489000	19427000	25397000	32279000	24787000	9545700	17680000	24383000	15808000	7627400	49	49	49	54.7	54.7	54.7	0	323.31	2778900000	517	19309000		9606	484890	884260	3410500	376650	382390	368930	621850	1425500	1538000	259320	844410	1727500	2566100	1134100
P23528;Q9Y281	P23528	Cofilin-1;Cofilin-2	CFL1;CFL2	6475300	7223700	7980500	10873000	6036800	4672400	11355000	10341000	11401000	3685900	4865000	9542500	22127000	8761200	11451000	10133000	4684200	6700100	2420400	8	8	8	72.3	72.3	72.3	0	41.937	443700000	115	19235000		9606;9606	738020	952520	1407100	975600	800560	572620	821010	1511000	1372700	299270	339310	1554600	3159900	1168400
Q9HC21	Q9HC21	Mitochondrial thiamine pyrophosphate carrier	SLC25A19	12415000	7443000	25950000	8062300	15958000	8659100	10000000	10279000	8539400	7659100	10851000	15543000	11515000	8992800	9419100	7620400	14625000	6569600	11181000	16	16	16	47.5	47.5	47.5	0	44.204	751460000	128	19181000		9606	1112400	567530	3644100	160150	1790000	774040	292900	850930	907510	283680	1237800	2174500	617860	589690
Q9GZS0	Q9GZS0	Dynein intermediate chain 2, axonemal	DNAI2	42877000	54935000	30456000	41186000	55009000	69826000	50014000	65798000	45416000	62152000	44770000	58529000	47410000	52040000	44433000	41449000	47491000	58192000	63097000	27	27	27	59.2	59.2	59.2	0	323.31	4159800000	602	19103000		9606	432090	710220	1357000	456910	1185700	832240	813580	1498000	974430	1612700	600210	1696100	1185500	1172400
O75976	O75976	Carboxypeptidase D	CPD	20054000	25770000	20581000	16298000	12819000	15420000	11226000	11511000	9731200	18270000	14286000	10058000	9442200	9236600	15371000	26594000	13262000	15361000	9234100	40	40	40	39.1	39.1	39.1	0	323.01	2079500000	434	19096000		9606	1400500	1817700	2048700	1175400	878230	832300	603430	715750	568870	1211500	960660	679240	376830	544140
P37837	P37837	Transaldolase	TALDO1	9651200	9953600	5523800	12843000	5294100	7805300	7958100	9156900	6197600	7702200	5431800	5412200	6720000	5463500	11751000	14971000	5084600	10096000	7067300	8	8	8	26.7	26.7	26.7	0	13.626	411200000	94	19095000		9606	1181800	871610	347540	1834800	650950	990230	1101200	1074400	629190	653530	545760	244520	331200	1198900
P00414	P00414	Cytochrome c oxidase subunit 3	MT-CO3	18017000	0	0	0	25419000	22477000	0	0	20830000	0	23214000	28674000	13198000	22473000	22378000	14375000	0	0	0	1	1	1	5.4	5.4	5.4	0	21.999	418420000	29	19023000		9606	1397400	5102200	13586000	0	2017700	1259400	5492000	1065200	1742200	7853000	1671500	2869000	1962600	2069300
P56537	P56537	Eukaryotic translation initiation factor 6	EIF6	8176800	11169000	9678300	11571000	11365000	13324000	15027000	14250000	13434000	11517000	11842000	9543000	17887000	13041000	10526000	12961000	10846000	23623000	11602000	6	6	6	51	51	51	0	273.68	756520000	169	18993000		9606	464970	612550	754200	664980	832840	686330	1027700	1461700	591910	428880	1420100	1006900	1919300	1152900
Q15506	Q15506	Sperm surface protein Sp17	SPA17	5300300	4994800	3539400	6536400	4607000	6075100	5974000	5449900	5710600	5051500	6270400	3873400	3366900	6473100	0	6198300	3418200	4463600	4153900	9	9	9	52.3	52.3	52.3	0	73.121	288290000	111	18901000		9606	1097400	1240400	759480	1593200	692330	608110	1448700	1372700	1460600	1038700	1182900	542480	762680	1726100
Q9NWH7	Q9NWH7	Spermatogenesis-associated protein 6	SPATA6	7618500	14395000	4982800	16798000	12557000	8345600	7246400	8617600	8806400	14927000	7177000	5248500	16468000	13023000	16694000	10442000	9866600	22100000	7997200	17	17	17	40.6	40.6	40.6	0	275	749330000	188	18882000		9606	109830	1517900	240420	1890300	1290900	798990	471640	709430	518080	1490100	179850	557040	1592800	1279900
P47929	P47929	Galectin-7	LGALS7B	0	0	0	0	0	0	0	0	0	0	0	0	0	0	0	0	0	0	0	10	10	10	85.3	85.3	85.3	0	64.244	344030000	26	18867000		9606	0	0	0	63434	0	0	0	0	0	0	0	0	0	0
P27348	P27348	14-3-3 protein theta	YWHAQ	8436300	9260400	12003000	0	6394500	9360800	14854000	8547500	14425000	8776700	12038000	11879000	20609000	10503000	8550400	13478000	8566200	11471000	6894500	13	9	8	53.1	42	39.2	0	112.15	444860000	125	18593000		9606	774110	499740	1717100	765630	614870	666740	1218600	418370	1389400	740950	1016400	1577100	2432600	868770
O00330	O00330	Pyruvate dehydrogenase protein X component, mitochondrial	PDHX	15996000	11267000	37333000	10870000	25028000	9549300	14850000	16643000	10323000	13839000	14048000	21185000	11079000	15637000	11628000	8173100	17747000	10813000	8786300	12	12	12	27.1	27.1	27.1	0	140.64	785370000	145	18517000		9606	1441900	511670	2870700	408190	1999200	549110	925390	1113100	450510	823830	685860	1586300	728450	1293300
Q9HCN8	Q9HCN8	Stromal cell-derived factor 2-like protein 1	SDF2L1	10072000	10200000	8854300	12560000	5357700	8116000	11425000	11974000	13509000	7608900	6805800	6040800	14450000	7334500	15824000	10097000	12480000	10293000	16346000	8	8	8	66.5	66.5	66.5	0	166.47	696820000	169	18386000		9606	584060	869790	1057600	783710	366640	898320	827750	1021000	1364400	721840	258360	980330	2012600	588090
P22532	P22532	Small proline-rich protein 2D	SPRR2D	0	0	0	3035700	0	0	0	0	0	0	0	0	0	0	39882000	0	0	0	0	6	6	2	79.2	79.2	25	0	44.4	112590000	10	18382000		9606	0	0	0	1401600	0	0	0	0	0	0	0	0	0	0
P05023;P20648	P05023	Sodium/potassium-transporting ATPase subunit alpha-1;Potassium-transporting ATPase alpha chain 1	ATP1A1;ATP4A	20950000	21754000	13560000	23011000	28435000	25744000	21610000	26892000	21160000	29085000	19756000	26113000	16034000	33925000	33073000	15427000	24399000	25688000	22097000	34	16	15	37	17.1	17.1	0	160.61	1549600000	237	18348000		9606;9606	929580	618820	802550	561010	1387700	902190	428380	1464000	845850	1327200	640530	1456900	718810	945190
P07195	P07195	L-lactate dehydrogenase B chain	LDHB	6682300	7118800	11889000	6737600	5145700	4365900	4723400	5518000	0	3725400	7308000	12602000	0	5699000	5686800	10192000	8855300	6176800	8969700	10	9	9	38.6	35	35	0	47.35	400040000	80	18240000		9606	975860	738930	3573000	782490	911730	251380	295170	944560	239150	429570	938240	2867100	0	834450
O95573	O95573	Long-chain-fatty-acid--CoA ligase 3	ACSL3	10868000	11787000	21610000	9793800	11056000	10454000	9036600	11843000	15750000	12386000	20144000	17368000	18941000	6677400	18291000	10122000	6163400	11470000	18262000	22	22	20	40	40	36	0	169.85	1140100000	201	18228000		9606	577010	505970	3291600	414610	1104200	431790	259700	988190	886930	846600	1454200	1292800	2235800	210310
P26440	P26440	Isovaleryl-CoA dehydrogenase, mitochondrial	IVD	12762000	13713000	21661000	10790000	18404000	14341000	12545000	13907000	13980000	13462000	11191000	23140000	20012000	16446000	8289200	10760000	20742000	11947000	15786000	13	13	13	38	38	38	0	41.07	1079800000	159	18223000		9606	644650	895240	3156300	540140	1083100	357820	671970	1023100	844060	762450	342780	1074700	1932800	866580
P11279	P11279	Lysosome-associated membrane glycoprotein 1	LAMP1	0	19366000	0	0	0	0	16736000	0	0	0	0	13863000	0	0	0	0	22983000	18079000	21906000	3	3	3	6.7	6.7	6.7	0	4.6091	339030000	29	17844000		9606	913080	1153300	1178000	0	515940	490990	998690	239520	1205900	637370	982600	1207600	961630	916930
O14818	O14818	Proteasome subunit alpha type-7	PSMA7	21483000	13534000	5841100	22935000	11306000	15200000	13303000	8354600	10704000	11583000	20007000	5946500	8286500	8762000	23924000	33314000	18994000	8180400	0	15	10	10	67.7	48.4	48.4	0	116.1	684920000	117	17843000		9606	1408200	805930	426120	1322100	982780	527350	505470	727860	501260	875350	937920	403720	792040	409690
Q9UHL4	Q9UHL4	Dipeptidyl peptidase 2	DPP7	19522000	17908000	7733800	21817000	10538000	26891000	17331000	19539000	13143000	17242000	9998900	7391100	13746000	14150000	10934000	17018000	8594000	20991000	23637000	13	13	13	44.3	44.3	44.3	0	143.66	1092100000	184	17717000		9606	1274900	1367400	462340	1372000	636950	1872600	668780	1123400	600120	984750	338680	695390	749160	221570
Q9UHG3	Q9UHG3	Prenylcysteine oxidase 1	PCYOX1	7180600	9547000	10985000	6216300	7553600	8420700	11443000	9462300	10878000	8430100	7612400	7318100	10466000	8013400	10554000	10164000	7654300	10699000	13136000	15	15	15	40.2	40.2	40.2	0	87.442	791010000	206	17621000		9606	413440	558030	2144400	317880	678020	729270	791130	898590	1221900	767750	621270	881220	1282500	562000
P32119	P32119	Peroxiredoxin-2	PRDX2	2550900	4185100	4892800	4998800	1638600	2783100	13764000	10388000	6276000	0	2991800	25002000	36448000	3281400	7147200	30642000	7037900	2324000	0	15	14	14	50.5	44.9	44.9	0	69.966	542850000	120	17601000		9606	158300	101890	215820	524150	26297	83938	1390600	1029800	1050500	0	104260	3757700	4506600	126720
Q8N0W7	Q8N0W7	Fragile X mental retardation 1 neighbor protein	FMR1NB	0	20383000	11622000	31989000	0	0	0	0	19920000	14111000	12902000	9820700	0	12941000	28901000	16965000	0	0	0	4	4	4	17.3	17.3	17.3	0	24.586	287200000	36	17544000		9606	4263600	1464800	1247400	2042300	0	0	613910	0	1396600	909560	2915300	813560	862260	970760
Q9BU61	Q9BU61	NADH dehydrogenase [ubiquinone] 1 alpha subcomplex assembly factor 3	NDUFAF3	0	0	0	0	13832000	0	8068300	0	0	0	0	0	0	0	0	0	0	6674900	0	3	3	3	28.3	28.3	28.3	0	27.061	156280000	45	17365000		9606	1065900	587680	667910	626070	1900300	790470	1117700	1241900	770770	1160000	605110	1091800	1325300	595650
P13489	P13489	Ribonuclease inhibitor	RNH1	8474700	6742300	15624000	9149000	7537300	8705400	11822000	12706000	13104000	6592900	12020000	11716000	19179000	10057000	10111000	7672800	7446000	8971000	8732800	19	19	19	64.6	64.6	64.6	0	323.31	1201000000	310	17346000		9606	877740	334870	3462300	551520	743420	647980	495280	550860	1233800	438380	997440	994130	2102800	757520
Q9NVJ2	Q9NVJ2	ADP-ribosylation factor-like protein 8B	ARL8B	5390200	5256800	6789200	5398200	6412300	6801500	7493800	7826500	8107500	9547000	8139200	7745000	9403000	8153800	5250400	11235000	10084000	9397800	9948900	5	5	1	37.1	37.1	4.8	0	24.431	365650000	81	17329000		9606	247410	163810	1542500	262630	478490	731490	956700	1188500	683830	1350500	363290	1314400	619340	1351400
P20340;Q9NRW1;Q14964	P20340	Ras-related protein Rab-6A;Ras-related protein Rab-6B;Ras-related protein Rab-39A	RAB6A;RAB6B;RAB39A	0	4863100	10321000	0	0	6833600	8455900	7929600	8325800	0	0	8839200	11236000	8679100	6951700	0	0	8389700	0	9	9	7	36.5	36.5	31.7	0	26.663	233330000	67	17269000		9606;9606;9606	221730	694530	2681800	317180	388140	469050	552310	1467500	1100100	436280	210070	1835400	2259500	1608200
Q14997	Q14997	Proteasome activator complex subunit 4	PSME4	27197000	37251000	17813000	17504000	18539000	26947000	22049000	24251000	18023000	24942000	20441000	15758000	14169000	19550000	16070000	25408000	23621000	31288000	16335000	41	41	41	29.2	29.2	29.2	0	323.31	3589600000	614	17203000		9606	1345600	1771500	684490	619230	821180	729330	768010	988130	704840	1072700	821510	848970	482030	658510
Q16531	Q16531	DNA damage-binding protein 1	DDB1	25863000	30939000	20571000	21644000	28011000	31519000	37699000	41227000	32625000	27323000	23186000	23076000	23435000	24661000	24413000	44015000	21643000	46455000	31992000	44	44	44	54.1	54.1	54.1	0	323.31	3709000000	603	17134000		9606	667150	632560	795560	342560	954940	630670	931070	1914000	1061100	831370	426430	971430	708130	835980
P38117	P38117	Electron transfer flavoprotein subunit beta	ETFB	4927600	0	14862000	2836900	9833100	3410600	5068000	5184700	3636200	0	3230500	5759800	3256800	4593800	3344300	2997400	5893900	4814800	0	12	12	12	50.6	50.6	50.6	0	31.592	267330000	79	16944000		9606	1020200	189500	4397500	349870	2033500	507470	766050	1036400	902770	256020	501980	1326600	686070	604750
Q16651	Q16651	Prostasin	PRSS8	8835100	5811800	13333000	7625600	5534600	7500900	9105200	6852600	10892000	4868000	6840600	11370000	11551000	7986800	4481400	13434000	8661000	5603500	6828700	7	7	7	21.9	21.9	21.9	0	99.645	521340000	110	16887000		9606	1166300	353670	2234300	300820	531300	766120	401670	707770	523460	245100	741500	1734000	1607200	1071700
Q14697	Q14697	Neutral alpha-glucosidase AB	GANAB	36482000	29142000	57286000	30401000	21668000	21283000	30638000	36863000	41437000	11003000	19911000	21990000	48188000	29972000	36449000	40030000	30954000	18450000	34777000	38	38	38	53.9	53.9	53.9	0	242.26	3549400000	542	16861000		9606	850620	367750	3910400	513440	584420	267230	676860	830350	993590	12689	304010	671440	2192100	456230
Q8WW34	Q8WW34	Transmembrane protein 239	TMEM239	0	0	15977000	0	15823000	0	23608000	0	0	0	21219000	19436000	21446000	0	26855000	51924000	20200000	17163000	0	1	1	1	12.3	12.3	12.3	0	15.541	490990000	45	16854000		9606	6209300	1673400	1630100	7266600	981970	2377100	1360500	4263100	5817400	3794000	1029200	1745300	1650500	2696100
P61981	P61981	14-3-3 protein gamma	YWHAG	7174200	12624000	6231100	9783900	5629500	0	12051000	9648400	10135000	7921800	0	13671000	17953000	8696600	7503000	9104400	7829400	12945000	0	11	8	8	49.8	39.7	39.7	0	99.281	375510000	62	16727000		9606	506780	734090	606320	540810	839300	269190	870580	1023100	1113900	728170	204850	2517100	3291500	662930
Q15046	Q15046	Lysine--tRNA ligase	KARS1	16828000	14206000	18151000	12612000	11952000	13938000	14266000	15649000	13819000	10947000	12449000	12749000	20154000	14668000	11835000	12273000	16925000	11291000	14547000	24	24	24	40.4	40.4	40.4	0	259.59	1278200000	256	16695000		9606	1534900	619860	2495200	763880	731930	651110	645210	1315600	711260	554290	230680	437340	845650	756250
P30040	P30040	Endoplasmic reticulum resident protein 29	ERP29	10328000	8171000	2042700	20252000	1201500	2369700	6366300	4745600	7208400	0	0	0	12046000	2733100	12589000	9407000	6773700	5280200	6280600	11	11	11	59.4	59.4	59.4	0	39.732	393880000	110	16522000		9606	1905900	622660	311620	3029000	102470	215950	848840	328820	1038800	196930	248160	132270	2032400	180300
P22492;Q02539;P10412	P22492;Q02539;P10412	Histone H1t;Histone H1.1;Histone H1.4	H1-6;H1-1;H1-4	0	0	0	0	0	0	0	0	0	0	0	0	0	0	0	0	0	0	0	4	4	2	17.4	17.4	10.1	0	64.216	158770000	24	16449000		9606;9606;9606	763030	0	1848900	395980	645030	435200	557630	0	926280	404220	3688600	442170	1731200	0
Q8N427	Q8N427	Thioredoxin domain-containing protein 3	NME8	21969000	14053000	17871000	20058000	19031000	21164000	17865000	18340000	18608000	14793000	16980000	18064000	20064000	14906000	21593000	18796000	18015000	10645000	14813000	32	32	32	58.3	58.3	58.3	0	188.32	1691600000	320	16307000		9606	738430	402610	2641900	728710	1438800	763210	438190	510040	1034500	431250	360270	1069200	895190	664570
P62820;Q92928	P62820	Ras-related protein Rab-1A;Putative Ras-related protein Rab-1C	RAB1A;RAB1C	6510900	5339600	11448000	5458600	4031200	5399000	7090900	7921500	9441500	6361500	5843100	12794000	9811000	7765300	6574000	12238000	7097100	7308000	3983600	8	6	4	40.5	31.7	22.4	0	70.683	400030000	78	16282000		9606;9606	585140	567240	2602000	360620	317120	235620	670050	792040	791410	687780	727620	1659900	1450800	1080700
O75521	O75521	Enoyl-CoA delta isomerase 2	ECI2	30684000	27605000	33723000	26358000	36690000	25563000	25507000	27763000	22217000	28984000	26269000	35761000	20186000	13835000	21816000	21472000	30568000	28693000	37172000	17	17	17	54.1	54.1	54.1	0	323.31	2341600000	342	16249000		9606	798620	713780	2296800	589590	1546600	513290	523480	1360900	598150	583150	459580	1554200	656020	251800
P13798	P13798	Acylamino-acid-releasing enzyme	APEH	11126000	24931000	13873000	17179000	12335000	12468000	17964000	18462000	13123000	16714000	10428000	14439000	17104000	13637000	14824000	17958000	16761000	21405000	19035000	23	23	23	44.9	44.9	44.9	0	270.06	1116600000	246	16237000		9606	793100	1509300	615420	526490	882970	527950	866560	675800	810170	927530	250260	766800	1125300	895840
Q96MA6	Q96MA6	Adenylate kinase 8	AK8	13320000	9475400	13250000	3586100	8965300	9017100	12548000	12194000	9724400	9852700	8546400	14131000	10701000	19016000	10716000	11541000	11065000	0	10153000	19	19	19	46.1	46.1	46.1	0	57.289	621480000	154	16224000		9606	1198000	655740	1993500	77816	689720	1009300	524520	1110100	440880	624260	487290	1519700	918620	1873500
Q9UKR8	Q9UKR8	Tetraspanin-16	TSPAN16	23776000	0	0	26970000	8038000	15285000	0	18090000	22947000	0	0	23086000	0	24988000	13050000	21328000	27085000	24167000	0	4	4	4	15.5	15.5	15.5	0	10.919	578360000	78	16154000		9606	2970100	2240500	4040800	4354400	123290	1985300	2129600	2328200	464790	1982600	1772300	4260800	2026100	4802100
Q92530	Q92530	Proteasome inhibitor PI31 subunit	PSMF1	7365900	0	0	9148300	7612500	11043000	12992000	9220100	9108000	12134000	10699000	0	10072000	5854800	10502000	12510000	12326000	0	9846500	3	3	3	18.5	18.5	18.5	0	76.147	229630000	48	16014000		9606	513260	1009000	658190	553270	681710	842420	882080	849100	851070	1125500	745880	602520	984810	455560
P07919	P07919	Cytochrome b-c1 complex subunit 6, mitochondrial	UQCRH	9318100	0	0	0	4543600	0	3615200	0	0	0	0	0	0	0	0	0	0	0	0	2	2	2	29.7	29.7	29.7	0	47.035	107840000	18	16003000		9606	2657800	435390	1384000	1482900	816740	352090	525630	601460	799340	524580	632100	1110100	612360	703460
Q8WW22	Q8WW22	DnaJ homolog subfamily A member 4	DNAJA4	13461000	14209000	10372000	11878000	8162900	13823000	12061000	9616300	11788000	7615600	12075000	12379000	9749100	10737000	9727900	19749000	15269000	11218000	4036800	12	12	12	33	33	33	0	230.82	860650000	190	15978000		9606	965100	652750	1611800	991800	443580	768230	467510	734600	1121400	662610	621240	1069800	643240	1041200
O43242	O43242	26S proteasome non-ATPase regulatory subunit 3	PSMD3	8046300	8772000	10977000	5743500	8442500	8403400	10700000	9318300	10832000	7253600	10275000	9826500	12837000	8333900	9079900	11952000	8679900	6071000	6723700	19	19	19	41.6	41.6	41.6	0	99.02	852780000	292	15797000		9606	986830	668860	2367800	335940	450210	253000	750640	1076800	529340	439330	725330	1214400	2021400	684540
P62847	P62847	40S ribosomal protein S24	RPS24	0	0	14289000	9211100	0	0	0	0	0	7526900	0	0	17319000	0	17351000	11921000	0	0	0	3	3	3	28.6	28.6	28.6	0	3.0682	197440000	33	15772000		9606	1671800	305380	899460	488500	900440	484920	815460	719900	1113700	675000	846400	819280	1118500	584650
Q8TF09;Q9NP97	Q8TF09;Q9NP97	Dynein light chain roadblock-type 2;Dynein light chain roadblock-type 1	DYNLRB2;DYNLRB1	6361600	6162200	5706100	9591100	0	0	0	0	3538300	5499600	0	6906300	0	4011400	10246000	5846000	8501400	0	0	6	6	6	65.6	65.6	65.6	0	8.3682	199460000	48	15753000		9606;9606	478870	1231900	1462200	1355300	412430	0	342640	539210	538980	770740	295140	2737900	1146400	820660
Q9Y5U9	Q9Y5U9	Immediate early response 3-interacting protein 1	IER3IP1	2974100	0	0	0	0	0	0	0	0	0	2336100	0	0	0	0	0	0	0	4200500	2	2	2	34.1	34.1	34.1	0	20.026	62894000	36	15723000		9606	1403800	920580	0	572690	0	610030	0	1331700	1246800	294480	847650	1722000	1025600	788970
P00568;Q9Y6K8	P00568	Adenylate kinase isoenzyme 1;Adenylate kinase isoenzyme 5	AK1;AK5	14082000	8649800	9220900	7747200	5377500	0	0	0	5179500	0	9214400	11236000	10234000	3487800	13668000	12376000	9481500	0	0	12	12	12	56.7	56.7	56.7	0	66.948	452990000	81	15665000		9606;9606	2393900	108130	1316700	723950	162990	283760	280730	232770	497010	0	153330	1765500	1205700	291790
Q9BRX8	Q9BRX8	Peroxiredoxin-like 2A	PRXL2A	8487800	7592200	9177500	6291900	7007600	9380300	8200900	10155000	8491200	6432100	10210000	6373300	8797100	6051900	8599100	13550000	0	6486800	11206000	10	10	10	35.8	35.8	35.8	0	39.382	332650000	67	15652000		9606	594860	580580	2088400	837380	337680	856330	793300	927720	709520	518000	995780	865390	1026800	454540
Q86UC2	Q86UC2	Radial spoke head protein 3 homolog	RSPH3	11215000	11351000	7711700	9946800	14442000	13635000	13923000	16184000	11827000	17928000	12325000	14263000	11864000	16393000	10752000	10650000	12005000	12505000	15185000	13	13	13	31.2	31.2	31.2	0	55.847	595140000	83	15643000		9606	754340	915640	478510	420120	1016600	701130	736680	1423600	743320	1214200	802080	1400700	1062400	729250
Q14093	Q14093	Cylicin-2	CYLC2	14629000	16678000	0	15198000	5649600	0	5857700	0	6791400	4067700	22671000	4813200	2985300	3517700	18925000	7225600	8481500	0	0	7	7	7	20.1	20.1	20.1	0	60.159	356970000	69	15629000		9606	1813800	1756300	289120	1733900	591590	233220	566020	0	836500	250740	2325400	755520	221840	434600
P62877	P62877	E3 ubiquitin-protein ligase RBX1	RBX1	0	0	0	0	0	0	0	0	0	0	0	0	0	0	0	0	0	0	0	3	3	3	25	25	25	0	63.665	46803000	16	15601000		9606	0	0	3002500	1158500	686500	0	0	906720	991320	1849600	0	1489900	786560	1166400
P22234	P22234	Multifunctional protein ADE2	PAICS	10584000	15620000	12143000	9851900	6476100	11302000	11561000	11364000	14042000	0	8965100	7008800	15029000	4709200	8576700	17488000	11934000	10592000	6921900	16	16	16	48.2	48.2	48.2	0	99.782	666410000	140	15551000		9606	1197000	1678300	1651900	329650	797820	659350	431040	507080	1074000	328420	466700	628790	1284700	334790
P05386	P05386	60S acidic ribosomal protein P1	RPLP1	6441500	0	7407400	5306900	0	6765500	0	0	8339700	0	8905400	6060500	0	0	8893600	8049700	9287000	0	0	1	1	1	37.7	37.7	37.7	0	63.839	169370000	43	15537000		9606	1156500	2307000	2350700	767510	1081500	1145200	2100600	2060500	2032700	1609900	1262600	1214900	2204700	1608400
P00441	P00441	Superoxide dismutase [Cu-Zn]	SOD1	10261000	5948300	0	49125000	2073500	0	0	0	0	0	3183000	0	0	0	18908000	6117600	2598100	2393600	1546800	8	8	8	90.9	90.9	90.9	0	135.85	520520000	72	15505000		9606	1722800	946970	0	6450800	433600	168000	240710	0	0	272500	251520	0	0	0
Q8IV63	Q8IV63	Inactive serine/threonine-protein kinase VRK3	VRK3	7383000	8221700	0	4423000	9375300	10308000	8187200	11663000	9889300	9768400	6568800	7185200	0	8720800	5481700	8286100	5158100	3159100	5218100	9	9	9	22.2	22.2	22.2	0	52.012	415680000	113	15340000		9606	849730	835710	94241	342740	1184100	1098900	875720	1738200	1300900	1166500	630060	978570	286780	1103900
Q9NP72	Q9NP72	Ras-related protein Rab-18	RAB18	2865000	0	5239500	3818100	0	0	3980900	5912600	3525100	0	2679100	3274700	5815200	4677000	3449800	3563600	4016700	4409000	5534400	9	9	9	50	50	50	0	37.456	203710000	86	15313000		9606	410260	267590	2097300	692200	168780	162000	383850	1807500	524100	215990	312780	1138300	1896900	1337800
Q6UXV1	Q6UXV1	Izumo sperm-egg fusion protein 2	IZUMO2	0	8711000	7133400	14914000	11591000	11979000	7103800	9919100	9263800	14272000	11951000	9508500	10781000	9152000	13792000	9449700	10494000	14417000	9854200	7	7	7	23.1	23.1	23.1	0	42.544	427730000	101	15312000		9606	1360700	556350	407980	2783100	514530	1932300	155660	167880	343650	814590	264090	976590	227310	236340
P10768	P10768	S-formylglutathione hydrolase	ESD	20426000	55700000	25651000	40893000	24112000	33668000	38416000	38212000	41792000	32556000	21926000	26111000	37753000	32661000	26192000	32990000	33553000	63910000	38617000	15	15	15	79.4	79.4	79.4	0	135.57	1881600000	235	15293000		9606	3050800	397860	1120000	1259600	857020	780390	201390	1254600	804650	728120	1557900	285500	1101900	457600
Q8N5M9	Q8N5M9	Protein jagunal homolog 1	JAGN1	7159500	3248500	5008700	0	2834800	4033100	4794900	3757100	4583200	4846500	3543700	0	4812600	2773500	4597300	5329100	0	3844400	4983800	4	4	4	14.2	14.2	14.2	0	38.288	147290000	49	15234000		9606	1585200	604660	734750	688310	1164800	661630	747980	793300	510350	925830	693090	439730	1050700	591450
P14174	P14174	Macrophage migration inhibitory factor	MIF	0	0	0	0	0	0	0	0	0	0	0	0	2673100	0	0	13224000	0	0	0	2	2	2	17.4	17.4	17.4	0	2.8813	75638000	26	15128000		9606	0	3068100	286220	1218700	0	0	0	145300	318480	0	0	789920	996000	925830
Q9BTE6	Q9BTE6	Alanyl-tRNA editing protein Aarsd1	AARSD1	9997500	11276000	10613000	11441000	15589000	13732000	8439600	7934300	15844000	11938000	13004000	13448000	14862000	14716000	16345000	13079000	13856000	11079000	7388400	14	14	14	55.3	55.3	55.3	0	138.28	761900000	173	15104000		9606	781160	603480	938590	929700	1462400	543920	604140	528690	702980	859830	709930	1708400	885820	617190
Q9UI14	Q9UI14	Prenylated Rab acceptor protein 1	RABAC1	0	0	19722000	0	0	0	0	0	0	14962000	0	0	0	0	0	9693400	0	0	22105000	7	7	7	29.2	29.2	29.2	0	76.876	296360000	28	14893000		9606	3871600	2556200	8922000	0	2423400	1084600	0	4348700	4081500	1188300	0	3911500	6159600	2989500
O95870	O95870	Phosphatidylserine lipase ABHD16A	ABHD16A	9976700	10403000	16507000	8145400	9446300	5882900	10710000	12795000	9640500	8297900	6133300	12524000	10707000	9295300	10387000	10716000	9145000	8302000	7292000	15	15	15	33.2	33.2	33.2	0	174.44	714960000	177	14878000		9606	671310	631620	1966800	316750	762290	280080	589120	1368000	606310	592290	292110	1320400	1575000	449270
P04066	P04066	Tissue alpha-L-fucosidase	FUCA1	11316000	9317400	0	6826600	4426000	9501100	8451200	9874200	5060700	9410600	0	3548000	6210000	8581200	5295600	10536000	5167600	11482000	9285200	10	10	10	37.1	37.1	37.1	0	81.066	553910000	145	14815000		9606	1413600	938760	115490	641820	331520	1181000	604600	1380500	351160	1033800	0	375590	807870	1174500
P14151	P14151	L-selectin	SELL	0	0	0	0	0	0	0	0	0	0	0	0	0	0	0	0	0	0	0	1	1	1	2.2	2.2	2.2	0.0053097	1.7451	162350000	1	14759000		9606	0	0	0	0	0	0	0	0	0	0	0	14759000	0	0
Q8IYT4	Q8IYT4	Katanin p60 ATPase-containing subunit A-like 2	KATNAL2	0	0	0	0	0	0	0	0	0	0	0	0	0	0	0	0	0	0	0	2	2	2	3.7	3.7	3.7	0	3.9118	425090000	38	14658000		9606	1043800	407620	2510800	319350	645730	424850	839840	1238700	660860	512680	237800	727080	788700	740730
O96015	O96015	Dynein light chain 4, axonemal	DNAL4	0	0	0	0	0	7008300	0	0	0	0	0	0	0	4395200	4431600	0	0	0	0	2	2	2	8.6	8.6	8.6	0.0040872	1.9513	112090000	21	14653000		9606	813520	641590	1720300	380900	775640	555270	492080	855190	571430	1925700	0	1912000	1077200	853710
Q5JRX3	Q5JRX3	Presequence protease, mitochondrial	PITRM1	20777000	20462000	21554000	23363000	30164000	20819000	16416000	18753000	13001000	17445000	30162000	21961000	19066000	28008000	24737000	8536700	29672000	28969000	37507000	33	33	33	49.2	49.2	49.2	0	323.31	2969000000	514	14625000		9606	727430	543500	1308400	699130	1300000	324670	247230	449260	233670	689490	913840	838690	803810	1114800
Q15008	Q15008	26S proteasome non-ATPase regulatory subunit 6	PSMD6	7783600	11085000	11038000	7167700	8611700	12356000	12204000	13696000	11760000	6711800	10921000	10660000	13586000	9698900	9076300	13458000	7122600	11229000	9902300	18	18	18	43.7	43.7	43.7	0	97.97	942600000	214	14501000		9606	560360	673030	1973200	226210	708210	384810	1056500	1247200	776550	581560	252440	959150	1247300	679850
O00743	O00743	Serine/threonine-protein phosphatase 6 catalytic subunit	PPP6C	7219900	8894800	7472800	8141100	10234000	7760700	8973300	5863500	9303200	6938900	8685100	8635000	11152000	12869000	9300900	7275500	9483800	10343000	7404800	9	9	9	36.4	36.4	36.4	0	156.74	669970000	166	14455000		9606	264630	769590	701310	576890	1174900	605550	587930	416470	939860	375890	651210	1363700	1164000	1095700
O95299	O95299	NADH dehydrogenase [ubiquinone] 1 alpha subcomplex subunit 10, mitochondrial	NDUFA10	18634000	14606000	22301000	13271000	22596000	21214000	17454000	18785000	16196000	18420000	30537000	30003000	19068000	22391000	12103000	12234000	23295000	18014000	27102000	13	13	13	45.4	45.4	45.4	0	112.8	827370000	158	14322000		9606	669900	230160	1683400	255210	897420	342910	542580	568200	457060	762090	1603700	1869500	795290	831520
P61313	P61313	60S ribosomal protein L15	RPL15	11994000	0	14734000	7732700	10205000	6857300	0	0	10628000	8662100	11530000	0	14190000	6515100	12224000	8469600	0	0	9115600	8	8	8	39.7	39.7	39.7	0	8.7037	277440000	64	14289000		9606	1055800	0	2235900	247740	1334600	327000	0	222490	881700	658240	1147300	731480	1938500	783110
Q9UI46	Q9UI46	Dynein intermediate chain 1, axonemal	DNAI1	16713000	15590000	14160000	15282000	22755000	25393000	19460000	21766000	19020000	27968000	21638000	19962000	14506000	27314000	21534000	16336000	21214000	20197000	25381000	21	21	21	38.8	38.8	38.8	0	164.57	989860000	260	14195000		9606	553050	696070	538990	488370	955410	549280	511670	877260	716130	1320700	487560	1086500	740450	1321200
Q86YW0	Q86YW0	1-phosphatidylinositol 4,5-bisphosphate phosphodiesterase zeta-1	PLCZ1	9714400	9943200	0	13185000	7767500	11825000	12479000	14653000	6874100	13547000	0	6783700	0	8276800	10109000	8218700	11948000	9565900	13925000	9	9	9	25	25	25	0	48.999	534200000	113	14134000		9606	703250	794820	60863	826150	807210	1087600	1059400	1576200	592360	1209400	178880	254320	214600	632700
P57088	P57088	Transmembrane protein 33	TMEM33	9006300	7694500	7280600	6231600	6260800	7737800	6069000	9136600	8703000	9089100	8290200	7290500	11651000	6154500	5961300	7684300	0	7921300	8516200	4	4	4	18.6	18.6	18.6	0	30.791	218430000	57	14096000		9606	892180	676940	1324100	546020	558360	515820	461670	893450	862840	840690	600260	754580	1323700	521660
Q9BTX1	Q9BTX1	Nucleoporin NDC1	NDC1	9562200	9079600	6642900	7615000	7331300	6953100	8307300	10794000	8572200	10303000	8620400	9223700	5915800	5781100	9389500	11579000	6969600	7529100	8959800	8	8	8	14.5	14.5	14.5	0	18.4	532730000	100	13984000		9606	1168500	722660	954310	711750	750590	345360	672400	1054900	748550	828790	832120	903870	323370	565230
Q96DC9	Q96DC9	Ubiquitin thioesterase OTUB2	OTUB2	10563000	11077000	5766100	9212000	7142500	10658000	7024600	4837800	7221900	9389000	12268000	9227200	5392200	11089000	7842000	8607900	5070400	10270000	0	9	9	9	45.3	45.3	45.3	0	64.095	443930000	97	13972000		9606	748240	1333900	716310	720430	838680	620870	687740	813840	595920	1204400	971160	1553500	230730	459070
Q92621	Q92621	Nuclear pore complex protein Nup205	NUP205	23151000	17836000	23070000	13523000	15319000	15423000	21709000	22397000	19126000	18163000	17136000	23342000	18145000	15935000	24174000	25802000	20138000	12852000	15551000	46	46	46	30.7	30.7	30.7	0	323.31	3173600000	591	13874000		9606	782410	459200	1940300	328050	528150	271170	826590	889070	746170	562200	515760	956660	663560	575520
Q93009	Q93009	Ubiquitin carboxyl-terminal hydrolase 7	USP7	22072000	41515000	21023000	23934000	20780000	22794000	26044000	26428000	28078000	27492000	23453000	20699000	21475000	29933000	16696000	32949000	24216000	34055000	24750000	36	36	36	48.2	48.2	48.2	0	295.05	2563600000	472	13817000		9606	454390	1510800	762330	605310	500190	456910	598520	777780	646120	789510	712180	566960	649650	992590
Q9UBQ7	Q9UBQ7	Glyoxylate reductase/hydroxypyruvate reductase	GRHPR	16567000	20586000	19418000	20485000	15015000	21117000	19937000	23571000	18995000	15369000	20322000	21766000	16466000	16460000	12919000	13507000	14534000	18233000	28299000	7	7	7	38.1	38.1	38.1	0	271.25	901950000	143	13723000		9606	352430	2221600	1257700	1027800	651110	616560	707190	1061100	938270	578660	406320	1039200	828580	753160
O00410;O60518	O00410	Importin-5;Ran-binding protein 6	IPO5;RANBP6	19464000	26688000	43606000	20487000	18443000	28045000	23182000	27809000	27733000	32651000	33679000	15696000	28584000	29411000	19804000	28074000	22081000	31308000	19606000	37	37	37	46.7	46.7	46.7	0	323.31	2900400000	531	13676000		9606;9606	429210	420690	2061200	377810	520370	522080	442740	1011100	816900	803890	730660	525380	1075200	686260
Q8NDH3	Q8NDH3	Probable aminopeptidase NPEPL1	NPEPL1	2999100	5472400	10524000	8574100	10636000	5499300	11159000	12465000	12985000	13914000	10610000	0	7984400	7798400	6353800	28503000	15592000	9224800	6052700	13	13	13	42.1	42.1	42.1	0	175.46	514790000	150	13668000		9606	74803	275040	4177500	223900	775890	99629	618440	678590	868740	608400	478020	71651	1267300	186220
Q8WXX0	Q8WXX0	Dynein heavy chain 7, axonemal	DNAH7	44241000	43726000	30098000	41461000	51554000	43318000	47363000	49395000	43808000	56357000	45813000	56399000	40013000	55214000	40028000	39996000	43154000	43164000	49627000	103	102	96	32.4	32.2	30.6	0	323.31	6596400000	1197	13470000		9606	827660	657900	541610	371630	860400	538690	650800	992420	664020	852310	608610	1172400	699220	833850
P35613	P35613	Basigin	BSG	12567000	13307000	5783800	11467000	10573000	0	0	0	10544000	0	10724000	0	8037500	8193600	13535000	10995000	0	0	0	7	7	7	25.2	25.2	25.2	0	21.251	310520000	42	13412000		9606	1381800	1853000	772640	814060	598160	556160	488460	597430	625170	533010	1001400	0	595200	485560
Q8NEG0	Q8NEG0	Protein FAM71C	FAM71C	0	4850300	2261400	0	4657500	0	26630000	14874000	0	7254400	6131300	5467700	0	7706100	2010100	1877600	0	6733900	10011000	12	10	10	43.2	39	39	0	117.03	338880000	94	13409000		9606	62430	341510	241380	0	467170	0	3499000	3224300	143960	375210	421540	1150900	150120	774540
A0A1B0GUW6	A0A1B0GUW6	Uncharacterized protein SPEM3	SPEM3	9409200	19571000	3054800	22823000	10725000	9532900	11485000	9291900	16248000	23390000	23294000	11644000	14372000	15792000	18810000	8393100	7539900	17517000	20436000	18	18	18	22.2	22.2	22.2	0	323.31	1884700000	388	13337000		9606	454420	1034000	100860	1214300	542320	358400	391190	377460	980610	1231800	889180	467080	870190	935370
P30046;A6NHG4	P30046;A6NHG4	D-dopachrome decarboxylase;D-dopachrome decarboxylase-like protein	DDT;DDTL	5602200	4959000	0	17689000	9238500	4529600	11223000	8450400	8099500	8403500	0	6507800	10484000	9296500	9035300	5699100	11280000	0	10067000	4	4	4	61.9	61.9	61.9	0	52.86	309230000	56	13269000		9606;9606	1298700	264840	1155800	2141900	1014100	788500	1004900	329750	1167900	788980	0	1086100	1556800	1272000
Q9UMX2	Q9UMX2	Ornithine decarboxylase antizyme 3	OAZ3	33677000	36944000	22198000	24756000	48641000	54213000	28103000	24766000	26423000	37718000	56258000	0	60739000	50761000	45891000	22478000	58802000	52919000	53490000	3	3	3	11.9	11.9	11.9	0	227.7	1025100000	70	13258000		9606	866320	4184400	1046600	173880	1672500	944790	2455100	195330	1760800	3925800	1118600	2882900	6032900	1520800
P14854	P14854	Cytochrome c oxidase subunit 6B1	COX6B1	7250000	5979400	4377400	21689000	6535700	5826700	5952000	5367600	6256800	8139100	7663100	4906200	5030100	5336400	12623000	4923100	7697600	8306300	6473300	6	6	6	75.6	75.6	75.6	0	94.275	338220000	77	13164000		9606	895300	1256600	859620	2972300	813150	1166200	1062600	437920	819070	1809100	743960	1368800	371430	728750
P99999;CON__P62894	P99999	Cytochrome c	CYCS	3124300	0	0	30804000	2867900	0	0	0	0	2544100	0	0	4752400	0	9041200	0	5730600	7979400	5357100	7	7	7	40	40	40	0	7.2522	188030000	44	13147000		9606;-1	832090	571870	443730	5570000	218110	677360	369460	544840	517440	159090	785980	606730	535410	0
Q6NXR0	Q6NXR0	Interferon-inducible GTPase 5	IRGC	4363400	13974000	0	3287200	15854000	6251400	0	0	10177000	21798000	7801500	8364400	0	13363000	5673900	0	0	21994000	8478700	17	17	17	39.3	39.3	39.3	0	53.584	548260000	122	12990000		9606	146160	964530	0	179990	1561300	386930	64292	52734	973240	2185100	732480	556860	122830	1821800
P53007	P53007	Tricarboxylate transport protein, mitochondrial	SLC25A1	15463000	10037000	16094000	12466000	15986000	15147000	14865000	13267000	11085000	11760000	15383000	17718000	10660000	13400000	13605000	9473300	18208000	14643000	11429000	10	10	10	42.1	42.1	42.1	0	33.668	569350000	108	12965000		9606	1606100	244950	919880	226500	1010900	1487300	972600	1154900	302450	500320	1216600	356430	387410	624790
P61026;P51153;P59190	P61026	Ras-related protein Rab-10;Ras-related protein Rab-13;Ras-related protein Rab-15	RAB10;RAB13;RAB15	7840600	9670200	8450100	8330600	6531500	8343700	6865000	4007100	6795100	10437000	10501000	10763000	9241500	10644000	6879900	8769300	8356300	6018100	8415900	5	4	4	30	24.5	24.5	0	15.057	298580000	44	12938000		9606;9606;9606	1477200	788550	623390	715920	291870	593030	699110	432860	597120	859190	557840	759210	887790	571030
P08758	P08758	Annexin A5	ANXA5	7583600	11383000	8055300	13263000	5177100	6299100	6731000	8014600	10556000	0	6722600	10064000	21225000	8137700	9011500	10924000	0	7112800	0	13	13	13	55.3	55.3	55.3	0	323.31	440350000	85	12849000		9606	701290	909160	1150400	1059200	424200	382460	273090	741360	710480	0	431240	835120	2441700	657800
Q9H845	Q9H845	Complex I assembly factor ACAD9, mitochondrial	ACAD9	17330000	13119000	19281000	12809000	14228000	10610000	15986000	16581000	15759000	10023000	13554000	12902000	18530000	22276000	14011000	10221000	10472000	15125000	15851000	26	26	26	41.7	41.7	41.7	0	171.52	1305000000	307	12831000		9606	1039300	334370	1298300	566630	760180	359200	600930	855410	622540	195930	456570	551430	926320	1791000
P33316	P33316	Deoxyuridine 5-triphosphate nucleotidohydrolase, mitochondrial	DUT	11511000	0	8136500	0	12083000	7223700	0	9196600	6415800	6929800	8269000	8543300	7132100	9593400	9401200	7465500	10156000	6424900	8630100	6	6	6	31.7	31.7	31.7	0	82.606	253480000	75	12784000		9606	1410200	0	513210	198530	1037000	296360	304440	925280	505910	498090	946610	883850	599580	700370
Q5VZ72	Q5VZ72	Izumo sperm-egg fusion protein 3	IZUMO3	6549400	0	3829100	0	5644400	4504900	0	0	4805000	6413800	0	0	5120900	0	7507900	10028000	6683600	6469300	6318700	3	3	3	16.3	16.3	16.3	0	100.13	213230000	48	12748000		9606	472130	509770	386640	419710	1027000	221800	350080	510610	740980	1035100	383670	423410	892890	353730
O75531	O75531	Barrier-to-autointegration factor	BANF1	0	0	0	0	0	0	0	0	8224200	0	12835000	0	0	0	0	0	0	0	0	2	2	2	25.8	25.8	25.8	0.0036613	2.0186	81670000	15	12727000		9606	1977200	1225500	0	1370800	322410	817400	0	670860	1402300	0	1810800	0	1056000	801870
P35268	P35268	60S ribosomal protein L22	RPL22	0	0	0	0	0	0	0	0	0	0	0	0	0	0	0	0	0	0	0	1	1	1	20.3	20.3	20.3	0	51.776	50546000	15	12636000		9606	1360800	0	2435200	0	0	0	0	1312300	1141000	0	0	1490800	873530	0
Q15370	Q15370	Elongin-B	ELOB	4859800	4289900	4156000	7054100	5242200	5608600	6230900	5207100	6514500	3350500	5430500	0	6101700	6400300	5562900	8627900	5782500	8413900	4915800	7	7	7	33.1	33.1	33.1	0	21.984	239180000	71	12573000		9606	1174500	188400	1261700	649540	417250	336530	339580	1032600	348650	295750	556400	0	828550	306490
O95415	O95415	Brain protein I3	BRI3	0	0	0	0	0	0	0	0	0	0	2231300	0	0	0	0	3394400	0	0	0	2	2	2	16	16	16	0	32.398	43052000	17	12536000		9606	629620	0	1037100	1403500	871870	0	762220	0	0	940690	603950	1035900	414750	0
Q14257	Q14257	Reticulocalbin-2	RCN2	5821900	2772200	18739000	0	1977600	0	6246000	6722100	8673100	2133800	0	8091200	6448700	4955700	2933500	6178000	5518600	2104600	3176300	10	10	10	36.9	36.9	36.9	0	323.31	333400000	107	12536000		9606	733080	394270	2800600	91019	81378	198300	672640	1185000	1107400	168950	0	1194100	930250	600070
Q7Z7B7	Q7Z7B7	Beta-defensin 132	DEFB132	0	0	0	0	0	0	0	0	0	0	0	0	0	0	0	0	0	0	0	1	1	1	10.5	10.5	10.5	0	14.225	74849000	14	12475000		9606	0	0	1395400	0	0	558390	0	318390	1363200	0	674490	4708300	714070	665400
P06702	P06702	Protein S100-A9	S100A9	0	0	0	3968800	0	0	0	0	0	0	0	0	881940	0	187630000	0	0	0	0	11	11	11	86	86	86	0	47.487	445140000	38	12473000		9606	0	0	0	744330	0	0	0	0	0	0	0	0	102630	0
Q96C74	Q96C74	Ropporin-1-like protein	ROPN1L	7328300	4660800	3873300	8417500	6285500	5671500	0	7171900	5718300	7574900	6698500	4992000	4444000	6213400	7446000	5375500	6118800	0	0	6	6	6	33.5	33.5	33.5	0	32.415	254850000	68	12471000		9606	1184100	380400	389690	1315200	1082400	338600	276130	571380	1236800	305730	314710	699200	352190	1318000
O75477	O75477	Erlin-1	ERLIN1	8020200	11934000	11186000	0	11795000	12209000	13135000	11960000	12436000	11176000	10929000	11819000	11999000	9481800	9616000	16442000	11250000	10545000	10574000	19	13	13	42	33	33	0	73.221	614100000	170	12458000		9606	109970	448640	1608800	85726	904370	249720	175000	585640	950970	486580	211360	837590	1385500	398250
Q99880;Q99879;Q99877;Q93079;Q5QNW6;P62807;P58876;P57053;O60814;A0A2R8Y619	Q99880;Q99879;Q99877;Q93079;Q5QNW6;P62807;P58876;P57053;O60814	Histone H2B type 1-L;Histone H2B type 1-M;Histone H2B type 1-N;Histone H2B type 1-H;Histone H2B type 2-F;Histone H2B type 1-C/E/F/G/I;Histone H2B type 1-D;Histone H2B type F-S;Histone H2B type 1-K;Histone H2B type 2-E1	H2BC13;H2BC14;H2BC15;H2BC9;H2BC18;H2BC7;H2BC5;H2BS1;H2BC12;H2BE1	0	0	0	6187800	0	0	0	0	0	0	0	0	3362000	0	7540300	4249100	0	0	0	9	4	3	54.8	21.4	9.5	0	6.9504	109620000	33	12435000		9606;9606;9606;9606;9606;9606;9606;9606;9606;9606	287180	0	229580	1779000	0	0	0	0	0	0	1267800	0	1147700	103880
P60981	P60981	Destrin	DSTN	0	0	4124100	4654100	4365800	2272000	5530900	4767400	6542600	0	0	5475300	13525000	4591100	5659800	4000300	2717700	4395400	0	5	5	5	37.6	37.6	37.6	0	21.992	156880000	59	12373000		9606	95519	0	946250	404940	632200	300000	681560	942520	1044700	226030	115220	1086700	2409100	832000
Q8IYV9	Q8IYV9	Izumo sperm-egg fusion protein 1	IZUMO1	21470000	29230000	13481000	25129000	27489000	27720000	16737000	26033000	21479000	31810000	12875000	22198000	20523000	26582000	29291000	17511000	30275000	20255000	15130000	7	7	7	33.4	33.4	33.4	0	90.939	977010000	169	12340000		9606	4275400	423540	461170	329490	1407700	639170	395620	1103100	630590	1435600	164460	472860	587860	681220
O96000	O96000	NADH dehydrogenase [ubiquinone] 1 beta subcomplex subunit 10	NDUFB10	12921000	6770500	7640300	13964000	5930000	7578300	0	5936000	6146900	6191900	16728000	6226000	0	7356500	10897000	9588800	11024000	8826000	8644500	6	6	6	34.9	34.9	34.9	0	16.146	346440000	78	12283000		9606	1759600	272270	771810	1201500	729520	1078500	427520	295390	384350	867910	2177300	392110	424450	535510
P03886	P03886	NADH-ubiquinone oxidoreductase chain 1	MT-ND1	0	0	3625100	0	0	0	0	0	0	0	0	3168900	0	0	0	0	0	0	0	2	2	2	8.8	8.8	8.8	0	3.4585	73495000	21	12249000		9606	273620	561640	1167800	0	902520	706690	468720	771480	561060	730910	1071800	898840	0	330490
Q499Z3	Q499Z3	Schlafen-like protein 1	SLFNL1	17201000	12145000	9449800	7406700	11424000	11833000	15798000	16419000	11730000	20532000	16622000	16512000	11949000	19522000	16868000	5621300	9296200	0	13954000	11	11	11	39.8	39.8	39.8	0	85.786	664340000	153	12153000		9606	667330	240650	810130	86360	519780	281570	908590	1061900	746210	1284300	491320	1020800	639070	958900
P50914	P50914	60S ribosomal protein L14	RPL14	7072800	0	0	0	0	0	4242200	0	0	0	0	0	13984000	0	0	2044900	0	0	0	3	3	3	16.3	16.3	16.3	0	7.2103	103490000	17	12100000		9606	929230	0	3423100	309270	907060	0	426770	0	375640	0	0	449570	2036400	558280
Q3KQZ1	Q3KQZ1	Solute carrier family 25 member 35	SLC25A35	8351000	5072500	7238400	5031600	12875000	8093500	9630500	8436400	7677500	8264700	10924000	11523000	6744400	10460000	8332200	7973100	10410000	4111100	8282300	7	7	7	32	32	32	0	27.275	376610000	83	12039000		9606	727920	287910	707860	329750	1214000	533940	629790	686460	481990	621020	769000	1225500	472120	753430
Q6UX06	Q6UX06	Olfactomedin-4	OLFM4	0	0	12296000	23821000	0	0	42751000	62180000	0	0	0	0	20917000	0	4447500	0	0	0	0	11	11	11	29.2	29.2	29.2	0	253.88	390330000	75	11951000		9606	308180	0	1092400	1436500	0	167320	2081800	4199500	197790	216310	0	0	1354600	254700
O43772	O43772	Mitochondrial carnitine/acylcarnitine carrier protein	SLC25A20	8082700	0	10362000	0	11518000	17510000	9513300	0	9122800	10534000	13975000	0	5619100	0	9831600	10005000	8931300	0	6932400	9	9	9	40.2	40.2	40.2	0	58.537	343360000	65	11927000		9606	760460	0	1303900	0	1010000	1052700	493450	273900	688750	228280	1568600	785560	229690	570400
P16615;Q93084	P16615	Sarcoplasmic/endoplasmic reticulum calcium ATPase 2;Sarcoplasmic/endoplasmic reticulum calcium ATPase 3	ATP2A2;ATP2A3	13772000	9547300	14762000	7204400	8281700	6817200	9470600	10523000	8888300	9763900	10676000	11845000	14424000	7934300	9962300	10325000	7740000	6535200	9053400	22	22	15	27.8	27.8	18	0	189.22	1045700000	259	11892000		9606;9606	872300	529480	1815300	230730	525830	204210	376070	811020	624880	484730	480880	838510	1096100	397600
O75935	O75935	Dynactin subunit 3	DCTN3	4813500	0	0	7527900	0	5672100	6542600	7334300	0	9080500	0	0	0	0	0	4840500	0	0	0	2	2	2	23.1	23.1	23.1	0	25.3	130390000	42	11854000		9606	575040	702480	0	786730	460440	545900	599030	893310	864380	939630	401600	787380	869180	611590
P60842	P60842	Eukaryotic initiation factor 4A-I	EIF4A1	4179500	0	8912500	5359800	6546700	5563700	6679600	5489200	11752000	5843200	6686700	7782900	11299000	10212000	10762000	5172900	6574100	9061500	4982200	9	9	5	29.6	29.6	15.5	0	159.37	343550000	98	11722000		9606	168150	229540	1151500	411740	517120	382420	454700	485640	1092200	466970	478610	736600	1098200	948550
P61081	P61081	NEDD8-conjugating enzyme Ubc12	UBE2M	3170600	9390400	0	5874800	3097400	3536200	0	5299200	4888500	0	0	0	5165500	3322000	3646100	4647300	4416900	6222200	4620300	6	6	6	33.3	33.3	33.3	0	20.797	128380000	38	11671000		9606	429210	1876800	426710	1037700	416690	455910	233620	877900	727230	312570	130960	0	944370	557320
P62140	P62140	Serine/threonine-protein phosphatase PP1-beta catalytic subunit	PPP1CB	0	6154800	0	7937500	7704300	9538300	7839600	8803100	7643200	9340500	10760000	0	9043900	9404400	7076500	8775100	7067700	10487000	8856000	23	8	8	59.9	29.7	29.7	0	45.848	330140000	103	11642000		9606	314850	602890	0	1249400	1053800	484220	500170	453600	1071600	506440	616440	320100	352760	219020
O95476	O95476	CTD nuclear envelope phosphatase 1	CTDNEP1	4294900	0	3469900	0	4447000	4661600	5076400	5443600	4664000	6258800	6682000	3889800	0	5563400	3123400	4990800	4160000	4686800	7435100	6	6	6	30.3	30.3	30.3	0	49.151	208390000	80	11630000		9606	283240	126310	305880	220310	569850	354600	772960	921300	1023600	1502800	846260	255050	0	984140
CON__Q9UE12;CON__Q15323;Q15323;CON__Q9D646;CON__O76011;CON__Q8IUT8;A0A140TA62;O76011	CON__Q9UE12;CON__Q15323;Q15323;CON__Q9D646;CON__O76011;CON__Q8IUT8;A0A140TA62;O76011	Keratin, type I cuticular Ha1;IF rod domain-containing protein;Keratin, type I cuticular Ha4	KRT31;ENSG00000262748;KRT34	8537200	0	0	0	0	0	0	0	0	0	0	84082000	0	0	0	0	0	0	0	13	10	0	33.4	29.6	0	0	132.48	349830000	27	11560000	+	-1;-1;9606;-1;-1;-1;9606;9606	729020	0	0	0	75639	0	0	0	0	0	0	10755000	0	0
Q86WK9	Q86WK9	Membrane progestin receptor alpha	PAQR7	0	0	0	0	0	0	0	0	0	0	0	0	0	0	0	0	0	0	0	1	1	1	6.1	6.1	6.1	0	11.619	103800000	10	11534000		9606	0	1300400	0	0	578650	606560	934590	1514800	0	1082600	0	0	1519600	0
Q96S97	Q96S97	Myeloid-associated differentiation marker	MYADM	0	0	0	0	0	0	0	0	0	0	0	0	0	0	0	0	0	0	0	3	3	3	14	14	14	0	54.321	84140000	35	11411000		9606	0	716530	830550	429470	393530	0	501720	700320	609310	834890	707320	803450	774400	641380
Q9NPE6	Q9NPE6	Sperm-associated antigen 4 protein	SPAG4	45599000	41270000	31335000	26008000	26700000	27141000	24547000	29221000	43373000	46400000	56427000	43074000	55124000	32508000	47689000	24991000	19637000	20621000	51900000	12	12	12	32.5	32.5	32.5	0	168.98	1848500000	222	11281000		9606	112910	264190	640340	305520	539310	355610	252600	550540	818950	710900	973110	1033700	1083600	782140
Q8N2U0	Q8N2U0	Transmembrane protein 256	TMEM256	0	0	0	0	0	4367300	0	0	0	0	0	4073500	0	0	0	2708400	4667000	0	0	2	2	2	31.9	31.9	31.9	0	6.5088	50807000	20	11253000		9606	0	666990	0	1071600	1402200	1192200	840380	0	863390	0	996330	1551800	0	0
P68871;P02042	P68871;P02042	Hemoglobin subunit beta;Hemoglobin subunit delta	HBB;HBD	0	0	28141000	11886000	0	0	0	0	0	0	0	0	0	0	0	0	0	0	0	7	7	7	54.4	54.4	54.4	0	18.237	134830000	25	11170000		9606;9606	0	0	9061100	1822400	156350	0	0	0	0	0	130130	0	0	0
P51665	P51665	26S proteasome non-ATPase regulatory subunit 7	PSMD7	21141000	20702000	14693000	18400000	11251000	22090000	18298000	15884000	20296000	11500000	19695000	11019000	13756000	10738000	22435000	35869000	22198000	10337000	10498000	10	10	10	40.4	40.4	40.4	0	102.15	974720000	186	11144000		9606	279570	868520	1227800	982810	337120	1800500	544240	265270	967180	278830	215260	981990	1727100	584550
P84085	P84085	ADP-ribosylation factor 5	ARF5	0	0	0	0	0	0	0	0	0	0	0	0	8062200	0	5928100	0	0	0	0	8	2	2	52.2	11.7	11.7	0	9.7959	127210000	22	11123000		9606	738860	513960	906820	483660	438070	488610	457150	360110	925210	283490	582630	941560	852520	895020
Q5RI15	Q5RI15	Cytochrome c oxidase assembly protein COX20, mitochondrial	COX20	0	0	0	0	0	0	0	0	0	0	0	0	0	0	0	0	0	0	0	3	3	3	33.1	33.1	33.1	0	8.1512	69145000	35	11122000		9606	443230	0	1809900	509790	597680	398750	0	681600	1421500	549570	466760	737310	778780	703030
P48729;Q8N752	P48729;Q8N752	Casein kinase I isoform alpha;Casein kinase I isoform alpha-like	CSNK1A1;CSNK1A1L	11166000	9285000	7412700	7425500	6160700	9453800	6738300	5859200	5194500	8882700	9097900	6799500	5745700	6614600	9854800	17531000	6794900	9095100	6981000	13	13	13	43	43	43	0	22.16	442010000	119	11085000		9606;9606	1011600	540740	823460	339950	431150	949100	514910	467320	159730	416230	546210	576620	593880	642690
P61769	P61769	Beta-2-microglobulin	B2M	17047000	0	22090000	9973800	7131200	13218000	15373000	12224000	14216000	0	0	15419000	22224000	0	14272000	20094000	8905100	0	0	3	3	3	37.8	37.8	37.8	0	7.7306	318250000	30	11066000		9606	1238700	0	2007100	1935400	659660	624060	2641100	580660	766790	0	0	1035500	1669800	2081400
P08311	P08311	Cathepsin G	CTSG	0	2510900	0	0	0	0	0	0	0	0	0	0	82939000	0	27248000	0	0	0	3483900	12	12	12	55.7	55.7	55.7	0	21.815	362150000	43	11041000		9606	0	292670	0	0	170330	0	0	0	0	0	0	0	6123000	0
P51649	P51649	Succinate-semialdehyde dehydrogenase, mitochondrial	ALDH5A1	5643200	6698000	5928600	6504600	7552800	7459000	6247700	9061700	5779300	5708200	6328000	9390400	4568000	6239000	4209800	8182200	6371000	6687000	6655200	11	11	11	30.7	30.7	30.7	0	52.669	363350000	126	10996000		9606	464520	283990	826910	340710	780830	468020	439960	1047300	560050	353130	516220	1255200	265810	672540
Q96NG3	Q96NG3	Tetratricopeptide repeat protein 25	TTC25	22790000	21146000	16559000	22493000	29440000	23145000	23916000	28970000	21553000	32642000	25907000	29833000	22455000	22890000	24685000	14342000	21785000	29900000	29945000	18	18	18	30.5	30.5	30.5	0	233.99	1150400000	208	10879000		9606	517370	584050	289920	511400	883190	537580	360040	531190	557900	930520	396610	1059600	225410	770160
P51157	P51157	Ras-related protein Rab-28	RAB28	3036700	0	0	0	6517800	4648700	3415300	0	3016500	5036700	6264900	3154700	3625700	5506000	3681000	0	0	7144200	3905400	9	9	9	48.9	48.9	48.9	0	45.58	161760000	80	10875000		9606	747580	0	0	310130	1325800	770940	276980	0	690150	1039500	1515000	528330	487640	1420400
P04554	P04554	Protamine-2	PRM2	0	0	0	0	0	0	0	0	0	0	0	0	0	0	0	0	0	0	0	4	4	4	48	48	48	0	45.408	21596000	12	10798000		9606	0	0	1213500	0	824710	0	572360	604110	1156600	0	0	1035800	892690	689370
P32189	P32189	Glycerol kinase	GK	0	0	0	0	0	0	0	0	0	0	0	0	0	0	0	0	0	0	0	34	1	1	67.1	2.1	2.1	0	3.4525	301920000	18	10783000		9606	542330	373340	1220800	362260	636780	574170	390710	582020	575850	630490	689370	702940	723750	544290
P50402	P50402	Emerin	EMD	3712500	2527200	0	4570600	5228800	5299000	0	0	6508300	3186800	6253400	0	6459800	4903000	4824400	3117200	0	7326300	5078600	6	6	6	23.6	23.6	23.6	0	16.835	164150000	64	10766000		9606	625800	163600	0	400700	900350	627830	0	0	1270600	324660	996620	372530	860740	767550
Q00059	Q00059	Transcription factor A, mitochondrial	TFAM	16080000	11436000	4563700	9892600	6235800	0	5986100	0	4523600	0	10885000	5265200	0	0	8036500	24675000	15269000	0	0	12	12	12	45.5	45.5	45.5	0	24.493	304720000	72	10746000		9606	1997200	617570	688160	845360	429720	0	215160	71279	349930	0	699770	98042	39800	0
O14744	O14744	Protein arginine N-methyltransferase 5	PRMT5	8426500	15799000	19588000	9504800	7933400	13744000	15192000	18998000	16040000	9270000	8483100	16987000	11833000	13533000	7340500	16733000	17450000	4980300	8973700	14	14	14	33	33	33	0	77.667	851840000	200	10726000		9606	359610	474840	1579900	326640	353210	471360	485780	341940	1178700	86073	160400	906120	587770	733870
Q92890	Q92890	Ubiquitin recognition factor in ER-associated degradation protein 1	UFD1	0	7345800	6296900	0	4654800	0	10518000	8996300	5025300	6203900	0	0	6418900	0	3800800	7121400	5143600	5989500	5571500	4	4	4	21.2	21.2	21.2	0	73.627	157040000	54	10725000		9606	499450	785100	312210	120400	386680	447020	1240300	1713200	508040	576940	242740	377050	658790	283150
Q9BXJ8	Q9BXJ8	Ion channel TACAN	TMEM120A	8919300	11462000	8437900	0	14387000	9756500	10290000	9418900	11766000	0	8279500	0	20540000	0	0	9690600	0	0	13451000	5	5	5	23.3	23.3	23.3	0	37.808	282490000	63	10696000		9606	779260	745950	1054600	0	1051400	627890	489970	459820	861820	0	495220	0	1644400	358770
P40616	P40616	ADP-ribosylation factor-like protein 1	ARL1	0	4644500	0	0	5579700	6366700	0	3432700	3997500	5690600	6362600	3874500	3458600	5434700	4537800	0	0	4404000	4212400	5	5	5	43.6	43.6	43.6	0	17.398	141290000	60	10692000		9606	0	535380	0	131470	926330	944760	251950	487480	723180	1271900	746710	631840	558000	998330
Q86Y39	Q86Y39	NADH dehydrogenase [ubiquinone] 1 alpha subcomplex subunit 11	NDUFA11	0	0	13130000	0	13412000	12670000	0	12596000	11080000	0	13262000	12591000	0	8257800	9674000	4287500	10703000	13937000	0	8	8	8	73.8	73.8	73.8	0	20.05	292730000	60	10691000		9606	507860	491350	1374800	701740	1099000	786090	1140400	1450600	785090	1496900	978840	1601000	1686200	1220300
Q02543	Q02543	60S ribosomal protein L18a	RPL18A	4464600	0	0	0	4431500	4569100	0	4503400	6959600	0	6572100	6621700	7865100	6129000	7301900	4559000	6044100	4070000	0	7	7	7	35.2	35.2	35.2	0	9.7763	177850000	58	10653000		9606	609090	0	851460	475960	290730	188770	234810	772640	1179200	308930	366160	558790	1624400	870200
Q8NCS7	Q8NCS7	Choline transporter-like protein 5	SLC44A5	12018000	16853000	16246000	17194000	18975000	13418000	14039000	0	13407000	17137000	13055000	9251300	16133000	14876000	12619000	18897000	15720000	16151000	22354000	6	6	6	11.8	11.8	11.8	0	62.517	627050000	130	10642000		9606	469280	651360	718090	537560	761820	323170	444360	629260	462620	585860	461940	377110	567070	682960
O43847	O43847	Nardilysin	NRDC	6755700	13956000	9811200	8519600	15272000	12501000	9180500	9451100	14251000	10122000	19121000	9640300	8423200	14913000	7010000	21185000	14920000	20292000	19067000	21	21	21	19.5	19.5	19.5	0	123.03	1063800000	219	10638000		9606	341600	617620	710270	157950	614080	458750	264160	379900	857170	336980	782380	526380	353230	864430
P42785	P42785	Lysosomal Pro-X carboxypeptidase	PRCP	26844000	23130000	5162100	26283000	9748800	22737000	36661000	36780000	12001000	23458000	4756900	6905500	14798000	14645000	13980000	18799000	13393000	27145000	17820000	10	10	10	21.2	21.2	21.2	0	138.74	1066200000	137	10622000		9606	1461000	861880	136710	2097700	103790	411400	1467300	1383000	267430	1405100	340800	144300	574780	1528200
O43674	O43674	NADH dehydrogenase [ubiquinone] 1 beta subcomplex subunit 5, mitochondrial	NDUFB5	0	3686400	0	3258300	3902500	5335200	4518600	3283100	4993500	4852600	5720100	0	0	5854100	0	2657200	7019400	4028100	5543600	2	2	2	19	19	19	0	9.1876	147800000	57	10551000		9606	647190	290430	500540	489960	1155000	462490	581230	159060	548470	975550	1073500	467810	1097900	948580
Q8TAQ9	Q8TAQ9	SUN domain-containing protein 3	SUN3	8094900	5826400	3996200	0	4481000	4754000	0	2876400	6839300	7048300	10588000	5804100	8837900	3945200	8013200	4534300	3870100	0	8344100	9	9	9	29.4	29.4	29.4	0	38.955	279040000	70	10543000		9606	1116200	504760	630720	65629	543460	436470	150410	414380	637060	842080	1404400	214820	1121000	109730
Q16795	Q16795	NADH dehydrogenase [ubiquinone] 1 alpha subcomplex subunit 9, mitochondrial	NDUFA9	11301000	13897000	18396000	12815000	16150000	21191000	15807000	16611000	16049000	16130000	18980000	17879000	12668000	17545000	10471000	12049000	18146000	14100000	17286000	15	15	15	45.4	45.4	45.4	0	170.44	1093100000	238	10378000		9606	476590	347000	1694600	360210	852180	1003800	416400	700050	500900	138030	931310	393090	309310	477210
Q3SXM5	Q3SXM5	Inactive hydroxysteroid dehydrogenase-like protein 1	HSDL1	6017800	4933100	4740500	2670900	6453700	8329900	6298400	5920200	3336400	4766100	5083800	6049400	0	5768400	4114200	3221200	5970500	5588900	5808000	10	10	10	36.1	36.1	36.1	0	14.309	256060000	66	10378000		9606	534190	256420	985830	207910	740570	1086100	672960	666940	429130	341340	380020	815780	141210	915630
P11233;P11234	P11233	Ras-related protein Ral-A;Ras-related protein Ral-B	RALA;RALB	3883400	7778700	3948100	5949800	4090200	4237600	4078000	4480400	4652800	3985100	3726500	0	4748000	3305700	4401300	4672600	5456700	4675400	0	7	7	7	37.9	37.9	37.9	0	83.527	198380000	89	10373000		9606;9606	311350	1897500	331510	946220	244830	209440	357110	503720	540080	554960	626980	250430	896750	570940
P53396	P53396	ATP-citrate synthase	ACLY	21433000	19987000	14512000	15857000	11628000	13435000	26096000	28476000	22281000	12934000	13748000	21459000	36085000	13983000	15794000	32672000	18372000	17399000	12365000	35	35	35	41.6	41.6	41.6	0	241.45	2147600000	411	10340000		9606	415920	282140	658970	121900	454180	97971	867860	1131700	584000	214830	168690	965620	1453000	212970
Q9Y6J8	Q9Y6J8	Serine/threonine/tyrosine-interacting-like protein 1	STYXL1	4280500	7732100	4822200	7824800	7748900	8164400	8900600	9718300	7478300	10594000	8320800	9511600	6813900	8290000	6692600	7148200	6770700	0	7063100	11	11	11	40.3	40.3	40.3	0	131.03	433040000	118	10318000		9606	124750	400100	415360	384400	534100	141890	774140	1015400	408580	1051800	257820	475530	772890	807740
CON__Q04695;Q04695;CON__Q9QWL7;CON__Q99PS0	CON__Q04695;Q04695;CON__Q9QWL7	Keratin, type I cytoskeletal 17	KRT17	0	0	7811300	12963000	0	0	0	0	19058000	0	0	0	0	0	61267000	8639200	0	0	0	34	17	14	75.9	54.2	49.1	0	138.61	394870000	47	10311000	+	-1;9606;-1;-1	0	0	735700	1396700	0	0	582090	0	551470	0	1258300	0	129620	69373
P29508	P29508	Serpin B3	SERPINB3	0	0	0	0	0	0	0	0	0	0	0	0	0	0	0	0	0	0	0	29	29	11	66.2	66.2	33.3	0	159.13	421540000	69	10302000		9606	0	0	0	0	0	0	0	0	0	0	0	0	0	0
Q5J5C9	Q5J5C9	Beta-defensin 121	DEFB121	0	0	0	0	0	0	0	0	0	0	0	0	0	0	0	0	0	0	0	2	2	2	18.4	18.4	18.4	0.0065992	1.6829	30691000	6	10230000		9606	0	0	4749300	0	0	0	0	0	960580	0	675790	2024900	0	0
Q9NWU1	Q9NWU1	3-oxoacyl-[acyl-carrier-protein] synthase, mitochondrial	OXSM	10010000	15761000	17784000	10475000	17353000	16483000	12893000	17439000	11275000	15518000	12142000	12429000	12084000	12337000	8783400	7989500	13722000	15930000	14018000	13	13	13	61.2	61.2	61.2	0	240.66	921610000	205	10220000		9606	461340	307080	891750	401630	758320	531270	301490	1250600	379770	518260	427880	1009800	466620	518730
P34949	P34949	Mannose-6-phosphate isomerase	MPI	7605200	13401000	6312300	9404700	6181400	6984500	7239600	7481800	7233500	6623200	4289300	6514600	8069000	8061200	5977800	6507700	5975000	11723000	8308900	9	9	9	40	40	40	0	37.05	414070000	109	10166000		9606	640830	1025000	861640	467900	458140	529160	346450	517690	497940	182860	126420	655230	728730	732970
Q5VZ52	Q5VZ52	MORN repeat-containing protein 5	MORN5	4264200	5677600	0	4734500	5689600	5661500	5159900	5092400	6041200	5245900	4767400	5836100	4834600	4636600	5411500	4786900	0	0	5338000	5	5	5	39.8	39.8	39.8	0	28.408	172370000	58	10148000		9606	991820	642590	438210	792120	1059300	220180	551530	683840	341000	684700	190270	801780	814160	356350
P42765	P42765	3-ketoacyl-CoA thiolase, mitochondrial	ACAA2	4163500	3198000	26494000	5998300	12110000	0	6023000	7267400	4256900	6836200	5577300	13293000	3578400	7004500	3127000	2623200	7866600	0	0	19	19	19	69.5	69.5	69.5	0	114.5	527340000	103	10128000		9606	409890	36897	3126000	138790	885070	118870	399820	753230	255490	156700	316950	1553200	465040	416480
P17980	P17980	26S proteasome regulatory subunit 6A	PSMC3	9128400	10394000	11170000	11110000	6003100	7798400	8149000	9101800	7922200	6436500	9692600	6531000	8544600	7166900	10438000	9594000	9824000	6915600	7491300	14	14	14	39.6	39.6	39.6	0	156.77	536760000	131	10122000		9606	650320	676790	1338400	878930	273890	361180	638080	575630	411710	285280	303590	416840	505750	373980
Q8NDM7	Q8NDM7	Cilia- and flagella-associated protein 43	CFAP43	21141000	22077000	12274000	21923000	24589000	25116000	22179000	22082000	21567000	25542000	23173000	25090000	18870000	24719000	18126000	19762000	21143000	22902000	27070000	41	41	41	29.7	29.7	29.7	0	323.31	1930400000	449	10108000		9606	697430	393060	369950	524480	471600	859730	354170	616120	432000	518720	359350	1135000	822610	403160
Q07021	Q07021	Complement component 1 Q subcomponent-binding protein, mitochondrial	C1QBP	84599000	106800000	52800000	133230000	111160000	94130000	89292000	69908000	89705000	103500000	131790000	48242000	88998000	45873000	122720000	71067000	130710000	59050000	90694000	6	6	6	33.7	33.7	33.7	0	102.35	2286900000	184	10067000		9606	447410	630030	347930	2620400	442070	327600	444430	379600	426160	500050	620940	276200	454420	214120
P01857	P01857	Immunoglobulin heavy constant gamma 1	IGHG1	0	0	0	0	0	0	0	0	0	0	0	0	612910	0	40823000	0	0	0	567630	13	13	6	52.1	52.1	32.1	0	26.389	201380000	17	10060000		9606	0	0	0	94702	209120	128590	0	0	166260	0	0	0	418740	0
Q02790	Q02790	Peptidyl-prolyl cis-trans isomerase FKBP4	FKBP4	9824800	33503000	9321100	1945400	9790400	6161700	10692000	6577600	10783000	2244000	4817700	4176400	20858000	16377000	5929300	13071000	7609000	14415000	10930000	17	17	17	44.7	44.7	44.7	0	82.331	684050000	173	10026000		9606	467380	1488300	356990	80187	670880	210100	346970	173400	701230	141810	238320	420650	1327200	937870
Q8N0U8	Q8N0U8	Vitamin K epoxide reductase complex subunit 1-like protein 1	VKORC1L1	4738800	0	0	0	4912500	0	0	7535400	0	0	0	0	0	0	0	10768000	0	0	0	4	4	4	16.5	16.5	16.5	0	3.0198	73561000	25	10017000		9606	531710	286110	1060300	0	1126700	271890	221500	2814400	322110	300810	369840	273850	373120	0
O96011	O96011	Peroxisomal membrane protein 11B	PEX11B	3845200	3800300	8784300	0	4085900	2256200	5185900	5486400	6140400	0	6773200	4739700	6247900	2112700	2018700	14965000	8513200	3746800	0	14	14	14	61.4	61.4	61.4	0	24.02	316440000	95	9995500		9606	491680	195690	2457900	0	164010	236810	101690	189310	509520	78448	799500	561020	466650	138780
Q8TB22	Q8TB22	Spermatogenesis-associated protein 20	SPATA20	5595800	7561000	8363100	7342100	8268900	11120000	10749000	11108000	12044000	11670000	10525000	10281000	8165600	11870000	6117100	10532000	6227100	10481000	11189000	18	18	18	29.6	29.6	29.6	0	54.423	665470000	162	9853000		9606	241010	231560	968180	242220	386380	420170	605340	796580	709210	525890	459270	654610	492130	800200
P68363;A6NHL2;Q9H853	P68363	Tubulin alpha-1B chain;Tubulin alpha chain-like 3;Putative tubulin-like protein alpha-4B	TUBA1B;TUBAL3;TUBA4B	7641500	7108100	8750200	3815900	6875900	4711500	8314900	10579000	7463900	6262900	7848200	14669000	9201300	9843100	7162300	8947400	7630800	4744400	4966600	26	3	0	68.7	6.2	0	0	10.896	221660000	66	9827200		9606;9606;9606	515410	401080	1464600	223170	396030	202260	433500	694340	561390	234430	190150	1027400	831740	616380
Q96CS3	Q96CS3	FAS-associated factor 2	FAF2	14557000	10768000	14044000	4817600	10030000	10428000	19003000	23733000	12504000	14532000	9081300	12510000	15455000	11078000	12504000	7296800	10194000	10448000	17321000	12	12	12	35.5	35.5	35.5	0	218.1	658780000	122	9786300		9606	591770	401800	891680	134170	426940	247850	509700	1178900	516410	530400	341980	756100	789430	352290
P04217	P04217	Alpha-1B-glycoprotein	A1BG	0	6643100	5737600	7987200	6568800	3592200	0	4636600	0	5073400	4098300	0	4503200	4316200	0	5186200	5059000	9022800	5646200	8	8	8	23.8	23.8	23.8	0	75.289	219440000	75	9562800		9606	191990	611980	1090000	1012300	845030	213720	123730	986380	139750	186310	252390	205470	595060	484770
P02765;CON__P12763	P02765	Alpha-2-HS-glycoprotein	AHSG	0	5222400	7616000	9806800	8641300	5475600	6761600	7059800	6972100	8527900	0	6285300	5265800	7130100	0	10225000	0	11265000	8995600	9	9	9	41.4	41.4	41.4	0	131.74	318540000	72	9539300		9606;-1	0	433910	1207100	943480	829230	699680	519130	460250	391850	781890	0	771450	313460	744580
P62241	P62241	40S ribosomal protein S8	RPS8	3319500	0	4489700	0	3450700	0	2908600	0	0	0	2893800	0	5322800	0	4698000	2636300	3889000	0	0	7	7	7	41.3	41.3	41.3	0	143.53	108240000	38	9518100		9606	710870	0	1667400	0	170080	0	445600	428640	520650	125710	436020	0	2191300	223320
Q13155	Q13155	Aminoacyl tRNA synthase complex-interacting multifunctional protein 2	AIMP2	6740500	7911600	10586000	0	6023600	5263800	8188000	9405100	10362000	0	4949300	6646800	9817400	6062700	5094700	6355600	10304000	8914000	5226300	6	6	6	24.4	24.4	24.4	0	30.689	248480000	70	9475000		9606	370800	364080	1290200	439800	220020	322020	336400	692430	771710	211030	211650	546280	812400	487580
Q5H943	Q5H943	Kita-kyushu lung cancer antigen 1	CT83	4693000	0	13623000	0	5858900	7106000	0	3865100	9798800	6414600	0	0	0	0	4859100	3171900	6219400	4749400	9117400	3	3	3	30.1	30.1	30.1	0	7.2101	163140000	38	9449000		9606	238170	485650	1273700	0	431950	283020	355850	588960	601110	780860	3494600	286360	1922800	271190
Q16718	Q16718	NADH dehydrogenase [ubiquinone] 1 alpha subcomplex subunit 5	NDUFA5	0	0	8138000	8079400	13157000	9282900	0	0	11225000	9499700	10329000	8149100	8623800	9628700	0	0	9098300	0	11383000	3	3	3	31	31	31	0	108.3	204730000	35	9447400		9606	1350700	474460	647790	402550	1304800	1087300	471620	439700	651320	404910	457300	701050	700100	527230
O75431	O75431	Metaxin-2	MTX2	38113000	36456000	32114000	35857000	58234000	50247000	48948000	55288000	46083000	52417000	45888000	48686000	34940000	46321000	38569000	37956000	44864000	52459000	46850000	9	9	9	54.4	54.4	54.4	0	236.86	1451200000	189	9428000		9606	520960	768950	599800	370680	412140	208760	600790	582950	641440	216430	243180	1709100	5452400	665990
Q9UJ70	Q9UJ70	N-acetyl-D-glucosamine kinase	NAGK	4328100	8546000	4485100	5109000	3358100	4531700	6930700	6870300	7306500	4896400	4626800	5039700	5460700	7262500	3949600	5334000	5265200	7113500	4597500	12	12	12	50.6	50.6	50.6	0	65.662	325800000	139	9401800		9606	280450	1122400	292960	488550	87564	370080	497280	688290	838600	262540	370030	609150	594100	1003700
P41250	P41250	Glycine--tRNA ligase	GARS1	7360500	11153000	12331000	11320000	5407300	7616900	6835500	6361000	4241500	2206300	5271700	9481300	7419400	5913700	5048200	6844800	7577700	5763800	2052400	20	20	20	36.8	36.8	36.8	0	223.8	656570000	181	9388200		9606	503630	784340	1223400	584530	375390	520390	554100	447400	151620	188100	363140	720610	516620	359060
Q5JX71	Q5JX71	Protein FAM209A	FAM209A	82584000	0	57547000	0	45680000	0	0	22713000	41439000	0	0	0	38313000	0	0	0	0	0	0	7	5	5	38.6	30.4	30.4	0	4.396	721010000	32	9374800		9606	529250	0	1872800	4593400	313360	3208200	4054700	146870	226920	1089100	8698200	3694800	269850	0
Q71U36	Q71U36	Tubulin alpha-1A chain	TUBA1A	10139000	0	23613000	0	8097800	0	0	11986000	7654200	0	0	0	14716000	8588800	11656000	6275400	0	0	0	27	3	0	68.7	7.3	0	0	6.3721	210170000	38	9374600		9606	566980	319330	2535800	227010	300420	171920	202470	1089000	380730	0	333600	482480	934390	295500
P62333	P62333	26S proteasome regulatory subunit 10B	PSMC6	5982900	4645900	11410000	0	4278300	4390200	4418600	5847900	6535900	3342900	5561300	5993900	5855500	4789100	8784000	6231000	6807600	4875600	4631500	13	13	13	44.5	44.5	44.5	0	33.888	340490000	114	9236100		9606	90871	406700	1967300	293220	462380	224510	266590	649850	688070	114310	287940	589760	505050	337860
Q96HA9	Q96HA9	Peroxisomal membrane protein 11C	PEX11G	4429400	3420800	6539300	0	2480400	3160500	3379200	4881800	4413500	0	5737200	5382700	4194700	4006400	0	5948200	5768700	4372700	2147800	6	6	6	34.4	34.4	34.4	0	20.172	144890000	51	9225900		9606	290420	373760	1315100	124040	252680	315650	296720	572260	556070	124120	566390	725590	496430	1081800
P24666	P24666	Low molecular weight phosphotyrosine protein phosphatase	ACP1	0	0	4178500	4203300	2271200	2616100	3267400	2762000	0	1459100	2831300	3898800	2633500	4238100	3499000	4719100	0	3506400	0	6	6	6	48.1	48.1	48.1	0	9.2024	105080000	49	9178600		9606	242090	381170	1101400	567340	286930	94157	521360	118390	455560	76237	458260	970330	628190	666330
Q8WUD6	Q8WUD6	Cholinephosphotransferase 1	CHPT1	0	0	0	0	0	0	0	0	0	0	0	0	0	0	0	0	0	0	0	2	2	2	5.2	5.2	5.2	0	18.696	91445000	18	9144500		9606	289250	384760	808870	225570	0	160800	316310	460820	0	0	138740	0	4760500	223310
Q9UBS4	Q9UBS4	DnaJ homolog subfamily B member 11	DNAJB11	28401000	16097000	23340000	24530000	7533700	9926700	13588000	9471300	22351000	6862500	11084000	10277000	43277000	5025300	26172000	24252000	22376000	5738500	11478000	13	13	13	34.6	34.6	34.6	0	193.88	648850000	119	9129700		9606	879800	385800	903710	916110	91347	161150	222170	191600	778740	518560	821870	849620	1950200	362060
O15127	O15127	Secretory carrier-associated membrane protein 2	SCAMP2	0	6508600	2800600	3202200	5165500	3567700	0	0	5079800	4137700	5599300	0	4162800	0	3282800	5968900	5099600	0	0	3	3	3	10	10	10	0	28.976	117920000	40	9122900		9606	0	1082400	532840	709430	530310	523830	0	0	1192300	681710	725100	600400	498280	228740
P18085	P18085	ADP-ribosylation factor 4	ARF4	0	0	4947200	0	0	0	0	0	6216400	0	0	0	7687900	6210500	0	0	0	0	0	8	4	3	52.2	28.3	17.2	0	11.217	99949000	25	9086300		9606	460150	448500	786610	244620	387320	286960	286920	520490	928070	224440	327310	329050	1064900	872090
P61020	P61020	Ras-related protein Rab-5B	RAB5B	0	0	4769800	0	0	3854300	0	0	5185900	0	3875900	0	0	3967500	0	3229500	4392900	6092000	0	4	4	3	26	26	20.9	0	23.509	99904000	48	9082200		9606	433280	78711	1434800	218030	458940	606800	93209	394210	538130	181550	733170	443140	561920	334690
Q9NRG7	Q9NRG7	Epimerase family protein SDR39U1	SDR39U1	10756000	7418800	17710000	5295600	6629800	8261900	7343500	7334100	6536700	4177800	8790800	4510200	6880200	12814000	2469700	12022000	4236000	5880600	4894600	7	7	7	35.2	35.2	35.2	0	128.94	376070000	74	9059900		9606	482000	706920	1886900	238240	766960	1216700	543660	376260	654310	466500	1212600	246060	1815900	1472600
Q96DY2	Q96DY2	Dynein regulatory complex protein 10	IQCD	10713000	7704600	7377700	6242600	9689100	7498000	7707800	8853000	7348400	9909000	10429000	13871000	9434800	8638700	9900800	5587100	9764800	0	7375300	12	12	12	31.4	31.4	31.4	0	120.97	410980000	98	9059200		9606	556600	343120	581650	185140	443680	339500	182330	748600	523740	747020	509810	1254800	721600	436400
Q9BXA6	Q9BXA6	Testis-specific serine/threonine-protein kinase 6	TSSK6	0	0	3130700	0	4062700	3683700	0	0	0	4699700	6588500	0	4026400	4609900	9473600	0	5819000	5412500	6184500	10	10	10	44.7	44.7	44.7	0	15.45	158750000	54	9013200		9606	0	210430	391160	295710	529890	465660	142220	232640	241800	475050	553410	468920	494550	711480
O00232	O00232	26S proteasome non-ATPase regulatory subunit 12	PSMD12	11806000	19092000	16875000	15603000	15830000	20344000	20087000	22323000	20926000	15992000	16298000	16645000	20797000	16344000	19793000	20374000	16557000	21785000	17205000	22	22	22	53.3	53.3	53.3	0	231	1309400000	299	8997200		9606	215920	95036	700020	76913	636750	269940	546840	1218700	810190	427270	363410	500760	675090	341040
A6NK58	A6NK58	Putative lipoyltransferase 2, mitochondrial	LIPT2	8043000	8955000	8645500	8584300	9552600	12089000	9933800	10907000	9258100	8705900	9882500	6701700	10162000	10230000	5670500	6615700	8041400	9996000	0	8	8	8	45.9	45.9	45.9	0	82.511	384730000	116	8994700		9606	981480	396440	464830	852610	1355700	368120	381670	1063500	387400	346340	330710	821470	434760	484030
O95456	O95456	Proteasome assembly chaperone 1	PSMG1	8410000	6824500	0	13430000	9876300	12715000	9494400	8853000	13161000	12314000	10948000	6714300	9927600	0	11901000	14219000	10289000	7621200	0	9	9	9	39.9	39.9	39.9	0	51.117	325580000	64	8981600		9606	1472400	755810	84256	171790	812200	794280	101270	139440	162610	1195200	983600	714390	485710	99564
Q9GZP4	Q9GZP4	PITH domain-containing protein 1	PITHD1	0	0	0	0	0	0	10492000	0	0	0	0	0	0	4290100	5494900	0	7465500	0	0	3	3	3	14.7	14.7	14.7	0	3.5151	134680000	29	8978500		9606	225820	384140	798370	602140	416840	358010	730020	433810	651570	181540	0	634870	782770	374980
Q9NTJ5	Q9NTJ5	Phosphatidylinositol-3-phosphatase SAC1	SACM1L	5474900	4182200	8229300	4825600	4532900	2250200	4989900	5383200	6685300	3251600	5038200	6348900	10995000	5569900	7663000	11113000	3426100	0	5318700	18	18	18	35.9	35.9	35.9	0	82.267	436890000	139	8975900		9606	701790	181640	1191000	103940	397850	134720	187980	409710	464850	118520	240570	843550	1238000	341680
A6NEN9	A6NEN9	Uncharacterized protein CXorf65	CXorf65	0	0	0	0	0	0	0	0	0	0	0	0	0	0	0	0	0	0	0	3	3	3	16.9	16.9	16.9	0	8.135	71685000	18	8960600		9606	573730	545230	445800	948570	568250	480700	378080	393420	0	659890	685140	565190	0	538300
P61923	P61923	Coatomer subunit zeta-1	COPZ1	0	0	5165700	0	0	0	4589100	0	0	0	0	6029200	8866700	0	0	3949500	0	0	0	3	3	3	27.1	27.1	27.1	0	13.813	78850000	22	8930200		9606	382550	410570	743830	251110	409530	345040	459640	586840	824270	0	0	1055900	1135600	640000
P26885	P26885	Peptidyl-prolyl cis-trans isomerase FKBP2	FKBP2	0	0	9085900	0	1884400	0	0	0	0	0	0	0	0	0	0	2357500	0	0	0	3	3	3	43	43	43	0	13.463	62429000	25	8918500		9606	1184000	0	3032200	418350	359640	234410	0	375980	399140	0	235130	0	700570	0
P60953	P60953	Cell division control protein 42 homolog	CDC42	0	5296300	4370000	12351000	3931200	3395900	5959700	4445100	5606900	0	5453500	0	9671500	4714700	0	7535800	5798900	5290000	7104300	8	8	8	52.9	52.9	52.9	0	29.771	203220000	56	8914500		9606	447060	700520	402730	938120	301110	200600	398150	194000	1050700	406670	391390	542630	1127300	387240
P01034	P01034	Cystatin-C	CST3	4550900	0	6906100	0	0	0	0	6005500	5788400	0	0	6903500	0	0	0	7107800	0	0	0	3	3	3	30.8	30.8	30.8	0	6.314	99713000	29	8859900		9606	495590	0	1667200	724220	291580	433330	0	926650	906130	393500	432460	1296300	106990	890550
Q16186	Q16186	Proteasomal ubiquitin receptor ADRM1	ADRM1	5064400	8729900	3820200	4106000	5521600	5982100	6606800	7651100	5922800	6106000	5174100	6234000	6802900	3426900	5598500	4871900	6093400	6928200	4787900	4	4	4	9.8	9.8	9.8	0	48.946	234020000	69	8853500		9606	533890	693520	456960	302890	454510	499720	530110	667830	464330	479690	347900	545020	601230	286200
O00253	O00253	Agouti-related protein	AGRP	0	0	0	0	0	0	0	0	0	0	0	0	0	0	0	0	0	0	0	1	1	1	16.7	16.7	16.7	0	15.089	61700000	26	8814300		9606	0	519600	446370	358950	0	309800	0	655070	2459700	472660	469290	344420	1035400	0
Q02878	Q02878	60S ribosomal protein L6	RPL6	7087100	0	5603800	0	3505300	0	0	4305600	6394200	0	4862000	0	4508700	3271700	5986100	8348600	6113500	0	0	5	5	5	20.8	20.8	20.8	0	8.1487	156470000	38	8805400		9606	481030	265690	455730	389840	226220	289660	439740	580740	894780	359580	514760	371380	874470	198230
P37198	P37198	Nuclear pore glycoprotein p62	NUP62	5692900	5439900	7254200	5504800	5272000	0	7951500	7260300	7361200	6505200	4970000	5878400	6995400	6188600	7456100	7654700	6342500	4973800	4405800	9	9	9	19.7	19.7	19.7	0	20.205	254550000	86	8757700		9606	610750	381280	1114700	775540	157500	198090	804880	414140	718410	452980	198010	239010	660330	539270
Q5T0N1	Q5T0N1	Cilia- and flagella-associated protein 70	CFAP70	34443000	29791000	14079000	33261000	22437000	29627000	26097000	25283000	21997000	28024000	29796000	24756000	20808000	20994000	27625000	25582000	28923000	24435000	29342000	22	22	22	34.5	34.5	34.5	0	169.59	1610300000	265	8739800		9606	439010	702070	371380	451370	340840	485820	323810	500030	416400	466660	425750	852650	396840	385370
Q6J272	Q6J272	Protein FAM166A	FAM166A	13505000	6923800	10942000	0	8353700	8344600	7153300	6907200	7653200	8183900	14059000	7825300	11738000	8413700	0	10506000	12178000	0	0	8	8	8	25.6	25.6	25.6	0	14.752	269400000	45	8738500		9606	833060	69210	1972500	233650	531600	358080	397590	620400	431430	478350	836170	702600	155370	419950
Q9BT78	Q9BT78	COP9 signalosome complex subunit 4	COPS4	4889100	7334200	4009400	5366400	8876300	5558400	6217600	6027200	7352200	6484400	6338000	7552200	9612200	7037700	6134400	4594900	0	7193500	5771900	12	12	12	40.6	40.6	40.6	0	113.8	303570000	121	8732200		9606	219460	377490	177530	113220	505650	335590	253540	859670	698420	723510	424030	1074400	747720	548150
Q5JUQ0	Q5JUQ0	Protein FAM78A	FAM78A	0	0	5979700	0	0	0	0	8099200	0	0	0	0	0	0	0	0	0	0	8876400	2	2	2	17.3	17.3	17.3	0	52.081	128830000	36	8713000		9606	257970	409650	604180	449480	470590	312230	421890	847290	613980	402300	413220	446890	340960	406630
Q5T7R7	Q5T7R7	Uncharacterized protein C1orf185	C1orf185	0	0	0	0	0	0	0	0	0	0	0	0	0	0	0	0	0	0	0	2	2	2	11.6	11.6	11.6	0.0044883	1.8844	60695000	18	8670700		9606	679750	512640	767390	442120	0	442480	0	401860	413830	519690	772740	746880	0	728710
P54920;Q9H115	P54920	Alpha-soluble NSF attachment protein;Beta-soluble NSF attachment protein	NAPA;NAPB	8835600	6305700	6639700	8181400	4257300	5837700	7685300	7966800	10525000	5362500	7638000	8165100	10720000	8726700	12835000	7282000	6923700	7638500	8004700	11	11	11	51.2	51.2	51.2	0	194.97	444470000	171	8655500		9606;9606	681110	113080	193840	164620	251650	240130	415150	359240	875480	104750	726320	188350	1102600	701270
P62888	P62888	60S ribosomal protein L30	RPL30	3870300	0	8704500	3350200	2123600	0	0	7206400	8159500	0	0	6669900	6508200	3056100	7043200	4606100	5066200	4779000	0	2	2	2	27	27	27	0	15.623	147600000	32	8569800		9606	613000	0	1202300	323360	344260	604650	830280	775210	745410	782110	379180	649220	794400	448060
Q96RN1	Q96RN1	Testis anion transporter 1	SLC26A8	8552900	7160200	7399800	5050900	11270000	9038800	8496600	11519000	7591000	10712000	8818200	7733900	7149300	8707200	8455500	7304500	6156300	7609300	8922100	9	9	9	9.1	9.1	9.1	0	76.765	605170000	121	8548600		9606	308170	452290	558940	202160	715550	471550	363440	726140	342590	780420	329100	520470	319740	391820
P61163;P42025	P61163	Alpha-centractin;Beta-centractin	ACTR1A;ACTR1B	8410600	8355700	19417000	8706700	6737300	5601900	11643000	11556000	9096500	8434800	6784400	12924000	9218300	11480000	9976500	13393000	11448000	5559800	7171000	13	13	13	48.9	48.9	48.9	0	123.67	594340000	146	8502000		9606;9606	186860	271060	2437800	325950	327840	130280	491330	764700	74597	738480	161820	1048400	337060	1006800
Q86UG4	Q86UG4	Solute carrier organic anion transporter family member 6A1	SLCO6A1	16351000	13380000	6871000	12632000	14568000	10232000	7562100	3607400	14690000	21004000	11679000	13228000	10915000	9607700	15098000	6782900	0	15042000	16303000	7	7	7	11.8	11.8	11.8	0	18.523	377520000	74	8457400		9606	677310	558930	240380	553740	625480	245440	128910	46537	807340	947680	391030	473080	395750	179080
P16083	P16083	Ribosyldihydronicotinamide dehydrogenase [quinone]	NQO2	10126000	12858000	0	0	0	0	10923000	11500000	0	6944700	0	5318700	0	0	4464100	4499800	7754100	10473000	8356700	6	6	6	33.8	33.8	33.8	0	62.267	246480000	58	8421400		9606	836190	1421500	0	151100	75802	0	1168900	959540	0	497530	141250	718710	241800	395160
Q6NUK1	Q6NUK1	Calcium-binding mitochondrial carrier protein SCaMC-1	SLC25A24	5958900	0	9244400	0	0	8208800	0	8652200	0	6420700	8971100	11808000	6449700	0	6540400	4436500	6368500	0	0	9	9	9	18.2	18.2	18.2	0	6.0969	217790000	51	8376400		9606	600240	139680	928370	862850	26383	383000	172900	626600	179360	824150	1337500	626640	310360	135370
P10253	P10253	Lysosomal alpha-glucosidase	GAA	11305000	9249900	5711000	5150400	4819200	9038200	6865500	6937000	4515400	8434000	3551700	5176100	6251200	7029900	5587800	10432000	7973900	7927800	7720700	16	16	16	27.4	27.4	27.4	0	116.73	549020000	158	8361700		9606	1397400	457730	464920	121070	471640	561730	310500	369600	65593	470960	239960	293630	261020	397320
Q9UFE4	Q9UFE4	Coiled-coil domain-containing protein 39	CCDC39	8419500	5973000	5204100	5864300	7572300	6517300	5391400	5659700	6994500	6533200	9581400	10873000	7750400	8150600	6563600	5996200	8428300	4200200	8536600	26	26	26	31	31	31	0	105.92	514030000	193	8354100		9606	402240	226150	390810	224260	484590	310580	198990	356590	401580	396430	580270	966080	681360	610140
Q8N4L4	Q8N4L4	Spermatid maturation protein 1	SPEM1	5722200	3705800	0	9273700	6175700	0	5024800	0	7022600	0	11973000	0	0	5992100	10134000	4140100	5650200	0	0	6	6	6	34	34	34	0	13.509	143150000	42	8350400		9606	560190	1044000	0	623990	704470	723080	380890	374640	286630	657590	564570	0	362250	882210
Q16543	Q16543	Hsp90 co-chaperone Cdc37	CDC37	0	0	46165000	0	0	0	0	0	0	0	0	0	0	0	0	0	58676000	0	0	4	4	4	17.7	17.7	17.7	0	6.8102	129240000	8	8343900		9606	212750	0	4339100	0	0	0	0	0	0	0	0	0	0	0
Q96KP4	Q96KP4	Cytosolic non-specific dipeptidase	CNDP2	4412500	10319000	1330600	7317900	5372000	3624000	16159000	13909000	14031000	2415900	3086900	12696000	33060000	5795800	2523400	13587000	4829000	4589500	3164300	12	12	12	38.5	38.5	38.5	0	110.61	553820000	113	8336100		9606	243160	504400	40122	477310	252110	100740	806250	890660	499690	93681	94235	965520	1933900	213740
Q99720	Q99720	Sigma non-opioid intracellular receptor 1	SIGMAR1	0	0	0	0	0	0	0	0	0	0	0	0	0	13065000	0	6403400	0	0	0	3	3	3	14.8	14.8	14.8	0	5.4394	72412000	9	8325000		9606	0	0	607390	0	117620	0	1334200	1106700	1683000	0	870930	0	636000	2124000
O75928;O75925;Q9Y6X2	O75928	E3 SUMO-protein ligase PIAS2;E3 SUMO-protein ligase PIAS1;E3 SUMO-protein ligase PIAS3	PIAS2;PIAS1;PIAS3	13784000	13603000	7277500	16269000	4308200	9540900	8374600	6604700	5192500	8704300	0	8964000	18826000	7304800	16720000	19661000	5032000	6001200	0	9	9	9	22.1	22.1	22.1	0	56.755	453630000	110	8285700		9606;9606;9606	597450	572720	601670	677180	165630	215010	248560	218120	198350	439940	131370	385950	1134000	289170
O00505	O00505	Importin subunit alpha-4	KPNA3	27898000	37262000	49315000	40341000	17325000	39337000	53205000	62297000	61659000	31272000	48047000	43017000	49891000	32857000	55948000	64024000	33728000	48412000	45393000	15	15	10	50.1	50.1	36.3	0	323.31	1733100000	178	8275800		9606	1221300	179610	1144600	268930	521690	118790	665610	254590	1256400	234040	112880	420930	255810	279500
Q96LU5	Q96LU5	Mitochondrial inner membrane protease subunit 1	IMMP1L	0	0	0	0	0	0	0	0	0	0	0	0	0	0	0	0	0	0	0	1	1	1	11.4	11.4	11.4	0.00048356	2.6893	65974000	13	8246800		9606	668260	0	259940	537680	798390	0	537680	724140	484600	0	719780	0	987080	575420
Q9UNN5	Q9UNN5	FAS-associated factor 1	FAF1	8998500	15258000	6341800	12521000	3719400	4357700	7362500	6749700	4195800	4404500	4040800	6120600	6337300	4461800	5287500	7483800	9554700	5720000	4827600	14	14	14	31.5	31.5	31.5	0	117.39	477670000	125	8233100		9606	546450	1266700	977020	1124100	350940	137940	382790	513010	561500	168860	210360	518830	396830	199140
O43813	O43813	Glutathione S-transferase LANCL1	LANCL1	6907600	10201000	18988000	8941100	9650700	14760000	13480000	14952000	11895000	16524000	20622000	13911000	17769000	10685000	10549000	20170000	9617100	13896000	11568000	7	7	7	26.1	26.1	26.1	0	47.896	570340000	77	8231900		9606	153300	234570	604930	189100	294210	227780	398880	621180	464270	600750	662440	358220	288940	689310
Q9C0D9	Q9C0D9	Ethanolaminephosphotransferase 1	SELENOI	0	0	0	0	0	0	0	0	0	0	0	0	0	0	0	0	0	0	0	1	1	1	4.5	4.5	4.5	0	35.237	65568000	34	8196000		9606	346340	651610	729810	460700	501030	221930	386990	622620	490790	365020	242950	663310	494140	389350
O14561	O14561	Acyl carrier protein, mitochondrial	NDUFAB1	0	0	0	0	0	0	0	0	0	0	0	0	0	0	0	0	0	0	0	2	2	2	17.9	17.9	17.9	0.00094922	2.4369	57332000	16	8190300		9606	0	0	1185000	321150	576670	681560	362180	0	419720	619390	0	602380	766870	696440
Q4G0X9;REV__A5YM72	Q4G0X9	Coiled-coil domain-containing protein 40	CCDC40	11067000	9076500	5414200	7234000	9515600	7577800	8008500	7533300	8209000	7671600	11284000	13931000	9021800	11020000	9086600	7954100	10322000	5225000	11201000	36	36	36	30.5	30.5	30.5	0	176.44	1010000000	299	8188800		9606;9606	408070	363500	123930	236500	542560	258710	298980	375130	335000	365430	598600	1252100	502600	450310
P08865	P08865	40S ribosomal protein SA	RPSA	6555600	0	11297000	7917800	0	0	0	0	0	6075900	7311400	0	0	6508600	8855200	0	10708000	0	0	5	5	5	26.8	26.8	26.8	0	60.418	167650000	36	8083200		9606	484830	0	1320400	400850	269380	0	308190	402990	343000	279650	473790	453220	396840	438910
P27487	P27487	Dipeptidyl peptidase 4	DPP4	0	0	2698500	9456600	0	0	13834000	19130000	5421000	0	0	13239000	27268000	7468000	0	4175900	0	0	0	22	22	22	32.4	32.4	32.4	0	113.34	485070000	100	8037800		9606	0	71618	316360	895720	37843	0	1091800	1428000	295250	0	0	1225000	1925100	687070
O14569	O14569	Cytochrome b561 domain-containing protein 2	CYB561D2	0	0	0	0	0	0	0	0	0	0	0	0	0	0	0	0	0	0	0	1	1	1	5.4	5.4	5.4	0	30.328	39646000	8	8026600		9606	0	0	1430400	207380	0	0	552360	962170	736730	501170	0	0	1137700	684810
Q6ZN84	Q6ZN84	Coiled-coil domain-containing protein 81	CCDC81	10255000	9894200	5732300	9211100	12908000	11994000	10630000	10259000	9483200	10404000	9194700	11709000	6888100	8157600	12294000	9746300	12558000	10349000	9831800	9	9	9	18.1	18.1	18.1	0	17.327	326990000	70	7986800		9606	341240	753470	310700	265690	890300	720210	316460	346060	300730	325590	251900	481650	237980	247730
P41222	P41222	Prostaglandin-H2 D-isomerase	PTGDS	0	0	0	0	0	0	0	0	0	0	0	0	0	0	0	0	0	0	0	2	2	2	24.2	24.2	24.2	0	16.42	68893000	18	7957900		9606	303840	624520	921900	290120	0	1006900	861710	1045400	978340	0	133400	346990	0	307910
P12429	P12429	Annexin A3	ANXA3	0	0	0	0	0	0	1910300	1634800	1371500	0	0	0	25504000	0	3281700	0	0	0	0	15	15	15	44	44	44	0	94.116	200500000	64	7801300		9606	0	0	186810	178570	91450	68559	281860	336900	318340	0	22833	136420	4860200	0
Q6PF18	Q6PF18	MORN repeat-containing protein 3	MORN3	0	5864300	0	0	5067900	0	3903300	5921600	0	6435600	0	5471800	4712600	0	4482000	0	0	0	0	2	2	2	11.2	11.2	11.2	0	60.259	100990000	33	7768200		9606	332680	645530	410730	263050	602490	0	362990	744230	349760	726880	0	1169800	614250	296100
P43307	P43307	Translocon-associated protein subunit alpha	SSR1	4685900	0	0	0	0	0	0	4121900	5608200	0	0	0	4645800	0	6357700	4464500	0	0	0	3	3	3	11.9	11.9	11.9	0	8.2127	82178000	35	7767800		9606	379480	222080	285690	294960	174520	0	144840	703460	1250700	0	409500	0	850430	178160
Q8N0X2	Q8N0X2	Sperm-associated antigen 16 protein	SPAG16	6163500	7244300	4776900	8161600	8276300	10396000	6969900	7032800	7747700	8683700	8161600	7216600	5847500	7822400	7865500	6364600	7177500	9004400	12505000	12	12	12	30.9	30.9	30.9	0	107.55	485540000	111	7754500		9606	131910	728710	215540	595110	810930	75285	58765	280560	344690	413800	285240	827740	424610	399300
P62913	P62913	60S ribosomal protein L11	RPL11	3914900	0	6503600	0	0	4562800	0	0	0	0	0	0	7338200	0	0	3518900	0	0	0	7	7	7	43.3	43.3	43.3	0	22.832	138810000	38	7732000		9606	385140	0	1965300	275860	314990	172020	271760	0	707520	0	443320	427980	1253400	329120
Q96PH6	Q96PH6	Beta-defensin 118	DEFB118	0	0	18311000	0	0	0	0	0	0	0	0	0	0	6137300	0	0	0	0	0	1	1	1	8.9	8.9	8.9	0.00048146	2.6445	115770000	14	7708500		9606	0	1047400	1998600	677210	451280	0	592580	504090	1811300	708670	0	1967900	468240	463750
Q12931	Q12931	Heat shock protein 75 kDa, mitochondrial	TRAP1	17024000	4701700	18118000	4143500	7673700	9868100	9984800	7967600	2326400	4057000	6383900	8358700	9134300	2584400	12439000	7058800	9666000	3543000	4290500	15	15	15	28.1	28.1	28.1	0	46.52	456490000	107	7702900		9606	939560	194490	1563000	98704	421890	214660	169350	309590	131800	84309	365380	683440	767510	34855
Q96RQ1	Q96RQ1	Endoplasmic reticulum-Golgi intermediate compartment protein 2	ERGIC2	20184000	24585000	20161000	0	15815000	0	15154000	19953000	27919000	0	15554000	15074000	19838000	10866000	24996000	17578000	20481000	17692000	22382000	10	10	10	34	34	34	0	105.37	567180000	97	7687300		9606	243560	543860	974380	541780	454600	0	197750	599940	703020	0	282900	205650	662760	490600
Q15477	Q15477	Helicase SKI2W	SKIV2L	0	0	0	0	0	0	0	0	0	0	0	0	0	0	0	0	0	0	0	3	3	3	2.6	2.6	2.6	0.0078159	1.5561	466890000	7	7645600		9606	1816400	0	158420	0	0	705420	8329.1	0	1084800	0	1542700	0	0	0
Q9UJ68	Q9UJ68	Mitochondrial peptide methionine sulfoxide reductase	MSRA	7790700	8526400	7021900	7473300	6979400	9607700	9884400	9847400	7972900	12017000	6950100	5570000	8698000	9455700	6793400	6823100	11076000	9923400	11062000	4	4	4	26.4	26.4	26.4	0	6.347	312900000	62	7642400		9606	762480	278880	694610	580290	531170	309590	787410	360710	611620	966170	402830	550200	597490	687560
O43805	O43805	Sjoegren syndrome nuclear autoantigen 1	SSNA1	0	0	0	0	0	0	0	0	2539400	0	3286700	0	0	0	3638600	3118200	0	0	0	5	5	5	37.8	37.8	37.8	0	11.066	69839000	26	7625400		9606	0	0	280860	540300	529900	534960	443150	614790	433140	537020	338930	813750	331320	593270
Q9UKF5	Q9UKF5	Disintegrin and metalloproteinase domain-containing protein 29	ADAM29	8930600	7771700	6317200	12695000	8369500	8035600	8129300	9739800	7952300	7677100	11435000	10393000	5735100	8528000	10217000	8207600	8469600	6739800	11063000	13	13	13	19.4	19.4	19.4	0	133.52	554720000	133	7594100		9606	637740	395650	169920	247150	373110	390200	229610	507830	414530	137820	427210	639890	255310	348780
P00492	P00492	Hypoxanthine-guanine phosphoribosyltransferase	HPRT1	9290500	10367000	6237300	14952000	6884800	6603900	8753300	0	6884300	6259900	7720900	0	8809600	8177700	11805000	12540000	11572000	6984100	8433200	6	6	6	42.2	42.2	42.2	0	85.236	307450000	61	7591700		9606	683470	218070	327830	613040	284750	132070	443560	124710	169270	214470	312230	0	411190	595990
Q13445	Q13445	Transmembrane emp24 domain-containing protein 1	TMED1	4331500	0	6283500	5321000	5139600	3418600	7304000	0	8755200	0	4063100	0	6535200	0	6172500	6378800	0	0	7347700	3	3	3	13.2	13.2	13.2	0	33.071	156990000	44	7547100		9606	486350	181080	1420100	733630	851800	279440	529430	851290	982450	132970	284810	238900	1627200	0
P34896	P34896	Serine hydroxymethyltransferase, cytosolic	SHMT1	4806500	7104600	5028400	5264600	4562800	5185800	6397000	6038200	5873300	0	0	4408300	4629400	5695300	0	8126100	4466300	0	0	9	9	9	27.3	27.3	27.3	0	46.713	290350000	95	7522400		9606	289390	392240	864470	482550	498180	108450	636170	713130	407470	139550	172580	400940	331810	632610
Q5SRE5	Q5SRE5	Nucleoporin NUP188	NUP188	11462000	6163100	14539000	6722200	6657600	6596600	9801600	11983000	8760000	7131000	6556400	9712900	8131700	6578600	9899900	12732000	9236000	5895200	6588300	29	29	29	20.7	20.7	20.7	0	202.5	779310000	224	7499100		9606	420540	273810	965210	235890	286650	169790	317460	855110	459670	308170	145970	478680	234650	281770
Q9Y615	Q9Y615	Actin-like protein 7A	ACTL7A	45182000	38137000	60069000	38350000	46506000	53879000	49468000	53780000	52952000	75925000	46867000	52259000	59622000	62149000	62581000	42322000	54549000	56729000	53415000	16	16	16	50.6	50.6	50.6	0	182.14	2407100000	208	7483200		9606	609690	2719200	946640	2849700	354050	317110	3649800	182570	166220	918330	426660	678880	543520	469650
Q5THR3	Q5THR3	EF-hand calcium-binding domain-containing protein 6	EFCAB6	16954000	11222000	9119400	18494000	15795000	16425000	11794000	12759000	12944000	14440000	20908000	13698000	10810000	11266000	17207000	15469000	18832000	10199000	13928000	27	27	27	22.9	22.9	22.9	0	171.91	1004100000	310	7430100		9606	652700	269480	316420	498550	501640	518400	186420	243970	434200	512920	617750	294830	223360	284360
P30153	P30153	Serine/threonine-protein phosphatase 2A 65 kDa regulatory subunit A alpha isoform	PPP2R1A	8187900	8903800	18563000	7342500	8911300	6896200	9436100	12701000	11059000	7777700	6859800	14584000	23196000	8531100	6651800	7332300	8400700	8907700	5445900	14	14	8	34.8	34.8	24.1	0	161.03	478430000	105	7404100		9606	375400	230940	1301500	184480	244280	127650	150870	575100	380340	206670	143240	820390	1313900	223530
Q4G1C9	Q4G1C9	GLIPR1-like protein 2	GLIPR1L2	0	36668000	23824000	29199000	26850000	19477000	19782000	32878000	30663000	46288000	16285000	18269000	24180000	24050000	19359000	15808000	0	40200000	38474000	7	7	7	33.1	33.1	33.1	0	21.767	906940000	73	7385800		9606	674650	3943800	1512600	865090	1179600	2309200	865720	1483800	4072700	5619300	382390	2247000	1201800	114130
Q6DD88	Q6DD88	Atlastin-3	ATL3	14516000	18943000	22409000	13023000	13867000	13154000	16171000	17035000	22431000	18397000	19225000	17807000	22431000	13829000	20217000	24855000	21055000	18573000	16716000	18	18	18	50.1	50.1	50.1	0	222.62	925210000	173	7357400		9606	308360	345070	1101500	158080	204210	81698	270540	361220	250000	390550	173390	697560	509670	243950
Q9HD47	Q9HD47	Ran guanine nucleotide release factor	RANGRF	5249600	0	0	0	0	0	0	0	0	0	4627200	3513300	0	3333700	0	0	0	0	0	3	3	3	22	22	22	0	9.4083	58846000	25	7355800		9606	1144500	0	0	0	379820	287800	384670	627730	454890	413760	814240	815330	416240	651580
Q9BV86	Q9BV86	N-terminal Xaa-Pro-Lys N-methyltransferase 1	NTMT1	3199300	0	0	0	0	0	2634500	0	3535700	3641000	3501300	3755400	0	5301300	3965600	0	0	0	0	6	6	6	33.2	33.2	33.2	0	67.022	79428000	58	7336200		9606	576710	119350	388820	272840	226310	0	499830	228370	539370	536620	818920	941550	0	1124500
Q6P2H8	Q6P2H8	Transmembrane protein 53	TMEM53	8545100	9890000	0	7746600	7651300	6985500	7934300	7881300	9253800	7523600	10872000	0	0	11271000	0	6833100	0	10326000	0	6	6	6	28.2	28.2	28.2	0	8.8753	224730000	46	7305300		9606	546030	829950	411480	505600	614500	336210	442860	1023400	624850	685220	893220	486530	132210	749500
Q8N6Q3	Q8N6Q3	CD177 antigen	CD177	3941600	0	6171500	8420700	6339800	0	23542000	28198000	11206000	0	0	0	45456000	0	0	5214700	0	0	0	10	10	10	30	30	30	0	112.75	360660000	56	7283500		9606	115180	0	982610	386960	342320	0	883780	2326700	467430	0	0	0	2535100	0
Q9UKF2	Q9UKF2	Disintegrin and metalloproteinase domain-containing protein 30	ADAM30	23571000	30202000	16574000	30444000	28182000	28810000	29147000	28813000	28840000	34198000	21387000	25899000	31013000	28833000	21318000	19178000	20019000	35236000	37658000	11	11	11	15.3	15.3	15.3	0	323.31	1149900000	207	7276500		9606	339270	456140	313680	335220	391180	378680	385420	644990	364120	510430	215430	492650	537170	325900
P04792	P04792	Heat shock protein beta-1	HSPB1	6911800	0	0	10217000	2846400	0	0	0	10306000	0	0	8735700	21634000	0	36937000	9722600	0	0	0	11	11	11	80	80	80	0	121.86	273910000	51	7269100		9606	176320	678690	0	466860	71544	0	424590	0	582550	0	0	254360	1754000	207900
P00558	P00558	Phosphoglycerate kinase 1	PGK1	9351000	12420000	11292000	11407000	6655400	8094000	14040000	12929000	11888000	8515400	7467500	10357000	11685000	10467000	13343000	10967000	7876100	12258000	6765000	15	10	10	50.1	38.1	38.1	0	129.2	529270000	141	7160900		9606	320970	691890	647220	363110	320030	149310	539910	606040	380990	293840	88953	698170	535040	582210
P07355;A6NMY6	P07355;A6NMY6	Annexin A2;Putative annexin A2-like protein	ANXA2;ANXA2P2	0	1890400	5167100	14513000	2174700	0	0	0	2139600	0	0	1571600	14045000	2679800	11081000	11979000	2555400	0	0	13	13	13	46	46	46	0	64.743	297620000	77	7145300		9606;9606	182630	211640	720230	1207200	76123	0	116830	256620	230080	0	0	212330	1190900	236640
Q99447	Q99447	Ethanolamine-phosphate cytidylyltransferase	PCYT2	12655000	23422000	20149000	13130000	10857000	14002000	18294000	19007000	13441000	13567000	13568000	15191000	14334000	18955000	10886000	20302000	14124000	16308000	18019000	16	16	16	53.2	53.2	53.2	0	87.278	816460000	152	7138600		9606	197190	589730	1569300	137970	236050	155510	344910	156300	161380	317800	97364	525430	258300	226670
P49327	P49327	Fatty acid synthase	FASN	1623100	2635600	2114600	4783700	2993600	1275100	12958000	10587000	6405800	658000	1053100	14716000	67311000	1826600	3489200	2900500	461850	1683600	0	84	84	84	49.5	49.5	49.5	0	323.31	2201600000	463	7116500		9606	38595	66783	57028	198260	156290	48294	560220	455130	298290	34608	12291	963630	3862900	78588
P17568	P17568	NADH dehydrogenase [ubiquinone] 1 beta subcomplex subunit 7	NDUFB7	9809900	0	0	0	0	0	0	0	0	0	13184000	0	0	0	0	10153000	0	0	0	5	5	5	38.7	38.7	38.7	0	2.8249	80603000	13	7110600		9606	2162300	0	0	0	0	585010	0	0	943730	0	2576000	0	0	0
Q8IWZ5	Q8IWZ5	Tripartite motif-containing protein 42	TRIM42	11519000	10317000	4119000	8373900	12706000	11838000	7212800	3268700	8145400	11961000	10921000	6854200	8857600	10321000	17081000	7262400	5869700	13179000	7530000	14	14	14	27.4	27.4	27.4	0	66.655	510000000	139	7109900		9606	575240	455240	91183	271940	677440	395120	246180	36182	276950	571110	454240	179850	450910	424400
P01834	P01834	Immunoglobulin kappa constant	IGKC	0	0	0	0	0	0	0	0	0	0	0	0	3217200	0	21849000	0	0	0	0	6	6	6	81.3	81.3	81.3	0	18.743	102560000	20	7095100		9606	0	0	538220	0	259350	0	0	0	398290	0	0	0	792380	0
O95202	O95202	Mitochondrial proton/calcium exchanger protein	LETM1	9089200	4347900	10301000	5055900	9957300	8747100	9589600	9993000	7266700	9002900	10534000	10595000	8567500	7284400	10691000	6556100	10429000	8004100	8627800	19	19	19	30.3	30.3	30.3	0	178.58	493510000	162	7072300		9606	563890	206890	1078700	163150	548800	242480	212680	444570	210070	272250	543910	567130	371410	298020
Q4G0N4	Q4G0N4	NAD kinase 2, mitochondrial	NADK2	3214700	4262900	3889000	2442900	5051500	3612600	3475700	4164900	3420400	5334700	5144300	4926200	3841900	4970600	3499500	3082700	4098700	5831800	7651300	9	9	9	28.7	28.7	28.7	0	60.288	218560000	96	7071000		9606	287530	244320	342020	141110	481520	263200	143860	389270	84566	595250	591860	587170	356170	709120
P08237	P08237	ATP-dependent 6-phosphofructokinase, muscle type	PFKM	5503500	4559400	3865700	0	5330300	5541700	3703300	5232000	4609500	0	2302400	5783100	6619200	5614500	5580700	3966500	6063400	4404100	5500700	15	14	13	25.8	24.6	23.5	0	228.75	345950000	138	7009800		9606	546840	331540	328130	0	551820	243750	235630	392850	369230	62864	89792	686170	494860	539390
P31150	P31150	Rab GDP dissociation inhibitor alpha	GDI1	20720000	38075000	16763000	31173000	15974000	22719000	28995000	33516000	18572000	19994000	13519000	17784000	23020000	21431000	0	22318000	22551000	45485000	43355000	21	11	11	57.3	35.3	35.3	0	104.71	702330000	97	6891600		9606	132240	625480	556770	440340	219040	212130	294680	575440	285140	309760	175850	457710	149770	367460
P20292	P20292	Arachidonate 5-lipoxygenase-activating protein	ALOX5AP	0	0	0	0	0	0	0	0	0	0	0	0	16094000	0	5352100	0	0	0	0	2	2	2	13	13	13	0.0078227	1.5588	34365000	3	6873000		9606	0	0	0	0	0	0	0	0	0	0	0	0	5188900	0
P16435	P16435	NADPH--cytochrome P450 reductase	POR	5925500	6777200	8002000	6145300	3757600	4840300	6319300	10174000	6138900	4089700	6354800	6866000	6810400	5936300	6973800	6320500	0	4128200	6315700	20	20	20	39.4	39.4	39.4	0	157.71	557660000	216	6862300		9606	88415	279320	1001100	362180	245490	130040	306690	641880	264940	103080	341710	604930	636890	221380
Q8N5Q1	Q8N5Q1	Protein FAM71E2	FAM71E2	19267000	16745000	10600000	16281000	16571000	22734000	21670000	28445000	12511000	21646000	19398000	23762000	15589000	17598000	18490000	19645000	16101000	20903000	23076000	9	9	9	16.7	16.7	16.7	0	80.991	1300200000	174	6857100		9606	564780	153730	186380	372680	479420	143270	376950	542120	421340	301520	243570	361100	196460	518130
P23396	P23396	40S ribosomal protein S3	RPS3	2851900	0	6173800	3778500	0	0	2846200	3636600	4864700	0	3042800	0	5506500	3944500	4767600	3631100	4664800	0	0	10	10	10	42.4	42.4	42.4	0	23.958	149540000	71	6839500		9606	294240	0	1060900	136570	64836	87473	179070	488740	880940	0	191130	110650	999020	503390
Q9C0G6	Q9C0G6	Dynein heavy chain 6, axonemal	DNAH6	11038000	12373000	7285800	9818700	12018000	12190000	11672000	13620000	11294000	13968000	11223000	12584000	9158600	12651000	10153000	8809900	11214000	11658000	13431000	80	77	77	24.9	24.3	24.3	0	323.31	3556400000	921	6834100		9606	408080	270580	290560	161750	441420	344980	342280	433340	363840	398090	380060	473090	318510	495650
P43034	P43034	Platelet-activating factor acetylhydrolase IB subunit beta	PAFAH1B1	5803600	12590000	11828000	7546800	0	9789500	9699000	12373000	11786000	0	11872000	12390000	6122700	14905000	7363300	16316000	9230700	4831800	0	11	11	11	33.4	33.4	33.4	0	68.545	417780000	91	6833700		9606	256400	605270	145820	189880	55191	242950	223150	779590	523410	318600	415510	642100	249420	625460
A6NCJ1	A6NCJ1	Uncharacterized protein C19orf71	C19orf71	16490000	36350000	0	60532000	21179000	10992000	0	0	19368000	11105000	43866000	5232000	23172000	7545200	50847000	17258000	23738000	0	0	11	11	11	77	77	77	0	63.605	851290000	101	6830500		9606	372840	775340	518600	1476100	304190	1366100	854790	118770	566900	1408400	523770	179860	3800300	1032500
Q14507	Q14507	Epididymal secretory protein E3-alpha	EDDM3A	0	0	0	0	0	0	0	0	0	0	0	0	0	0	0	0	0	0	0	4	3	3	32	25.9	25.9	0	6.8693	54582000	4	6822700		9606	0	0	5291400	0	0	0	0	0	0	0	0	536760	0	0
Q15843	Q15843	NEDD8	NEDD8	0	0	2590300	0	0	0	0	0	0	0	0	0	0	0	3540700	3254900	0	0	0	3	3	3	40.7	40.7	40.7	0	22.523	34663000	20	6821600		9606	0	854610	1345900	1044100	0	340500	0	579800	0	0	528480	0	0	0
P34932	P34932	Heat shock 70 kDa protein 4	HSPA4	6158500	25270000	5542700	6209200	1991600	0	9322200	10448000	4058000	2251100	0	5223300	5732200	6842400	3881100	8125100	5213300	3438600	0	24	23	22	34.3	32.6	31.7	0	76.304	604490000	180	6818800		9606	194380	1321100	458910	450610	71391	0	562460	902740	258020	148020	0	312050	359130	454680
Q9UIK5	Q9UIK5	Tomoregulin-2	TMEFF2	0	0	9552400	0	0	0	1950500	3892400	12067000	0	0	7026300	0	7763800	0	17662000	0	0	0	4	4	4	11	11	11	0	29.176	147010000	35	6786600		9606	0	0	1531500	0	0	126630	192960	340810	933930	0	245170	647780	0	730400
Q8NEX5	Q8NEX5	Protein WFDC9	WFDC9	0	0	0	0	0	0	0	0	0	0	0	0	0	0	0	0	0	0	0	1	1	1	13.5	13.5	13.5	0.0048911	1.7931	27039000	15	6759700		9606	550520	0	832700	0	0	0	0	0	1431500	0	0	1584100	437280	603800
P35237;P50452	P35237	Serpin B6;Serpin B8	SERPINB6;SERPINB8	3294600	0	9052100	4351100	3619700	4362500	4616100	7787900	3619800	0	3793300	5630700	7566200	5890200	0	6510600	3930400	7807600	4421300	12	12	12	41.5	41.5	41.5	0	207.05	273900000	99	6729600		9606;9606	206980	218420	1244700	268780	285360	105140	122450	236240	231860	104720	169030	472960	989400	382250
P20160	P20160	Azurocidin	AZU1	0	0	0	0	0	0	0	0	0	0	0	0	17808000	0	22228000	0	0	0	0	6	6	6	39.8	39.8	39.8	0	21.044	109490000	23	6680100		9606	0	0	0	0	0	0	0	0	0	0	0	0	2962000	0
A6NFE3	A6NFE3	EF-hand calcium-binding domain-containing protein 10	EFCAB10	0	3586700	0	0	4603900	0	0	2688300	0	4657400	0	3609500	0	4608900	4157100	0	4352300	0	0	3	3	3	30.7	30.7	30.7	0.00048054	2.5981	60570000	23	6662500		9606	201040	486250	0	717810	706520	0	159290	629670	695940	680620	0	557340	0	756610
O15260	O15260	Surfeit locus protein 4	SURF4	0	3986200	5590600	0	0	0	3980700	3846700	7502000	0	0	0	11474000	0	5829500	4515900	0	0	13200000	3	3	3	14.5	14.5	14.5	0	41.67	161310000	35	6621700		9606	344160	292750	1112200	0	616040	334080	272470	437160	687250	0	383530	219930	1011800	394740
Q5I0G3	Q5I0G3	Putative malate dehydrogenase 1B	MDH1B	6460400	7101900	4446000	5141700	7642900	6692700	7756000	8920600	4810900	6705500	7312700	7949700	6386500	7316900	7117800	5882300	7379600	6898500	7609500	8	8	8	21	21	21	0	50.508	307450000	107	6615500		9606	524740	305890	304760	189640	445510	217540	288450	534030	410290	360880	397250	596750	325230	466580
P16444	P16444	Dipeptidase 1	DPEP1	22150000	57896000	6530900	13127000	15797000	8371400	16518000	22348000	23055000	32883000	0	21446000	0	8977100	8878100	0	11874000	0	17355000	12	12	12	37	37	37	0	178.56	547470000	93	6615100		9606	354420	1701500	343760	228550	532290	370420	253890	386770	912080	1171000	334280	546770	433630	736560
Q9GZT8	Q9GZT8	NIF3-like protein 1	NIF3L1	6326700	5814100	6003800	7327200	3952100	6399600	7773700	6638800	4988500	0	5890000	5416900	4280400	0	4748700	6244300	6377900	5758700	4128000	8	8	8	28.6	28.6	28.6	0	29.206	318850000	109	6607500		9606	311660	251030	477630	283580	365200	561250	470730	1090200	505320	220770	177470	653090	640400	221590
Q8TD57;REV__Q9UEE9	Q8TD57	Dynein heavy chain 3, axonemal	DNAH3	11205000	11982000	6072300	9978900	13399000	14239000	12203000	13257000	11125000	14084000	10594000	13404000	8406300	13174000	9918700	9810000	12024000	11452000	12831000	81	75	74	25.5	24	23.8	0	323.31	2994500000	847	6586900		9606;9606	386620	310730	152540	171930	550870	414280	277210	462960	327640	442250	247270	515920	229010	545650
P63244	P63244	Receptor of activated protein C kinase 1	RACK1	4411700	5669000	5160600	3724500	6778300	5201900	5309800	6402900	7817300	5067100	6051500	6519000	6009100	6528800	5398900	5477300	6777800	6156700	4102200	7	7	7	37.9	37.9	37.9	0	142.53	406890000	146	6501500		9606	182450	341630	438890	118820	186060	134600	318520	397740	703910	144240	877890	495430	329670	582130
Q13057	Q13057	Bifunctional coenzyme A synthase	COASY	7366900	6870000	6748200	6731100	6025000	7704400	7550500	7882200	5982500	6830000	8227900	6541000	6740300	6091300	5697900	6558700	6830000	8495400	7904600	10	10	10	34.6	34.6	34.6	0	88.912	361120000	136	6457600		9606	219090	164770	1453100	289240	473750	303040	311680	380560	380250	510500	530080	236780	457440	368910
P07288	P07288	Prostate-specific antigen	KLK3	0	0	0	0	10803000	0	12291000	12330000	0	0	0	7455500	24714000	0	0	6874900	0	0	0	6	6	5	29.1	29.1	25.7	0	14.04	144530000	28	6444300		9606	0	125910	0	418540	1054400	0	825430	818080	0	0	0	270670	2896000	0
O75323	O75323	Protein NipSnap homolog 2	NIPSNAP2	6201900	0	0	0	8793200	7848100	0	6281000	0	9783100	0	7734700	5397900	6932700	0	4169900	7249400	0	0	6	5	5	23.8	21	21	0	19.795	192010000	28	6442100		9606	295130	231060	280970	223190	811230	544460	260950	413300	412090	916410	390320	499080	560440	359470
O43324	O43324	Eukaryotic translation elongation factor 1 epsilon-1	EEF1E1	3951100	0	4958300	2276000	0	0	0	2270900	4064600	0	3150000	3973800	5262700	3231800	3460300	3465700	4581900	0	0	4	4	4	35.1	35.1	35.1	0	17.375	127990000	61	6409000		9606	455690	201690	1018100	239820	92905	80154	179660	136910	490050	138360	293130	533950	703400	442290
Q9Y6M0	Q9Y6M0	Testisin	PRSS21	9358000	0	0	0	0	0	0	0	0	0	0	0	0	0	0	6929100	0	0	0	3	3	3	11.8	11.8	11.8	0	19.119	95886000	24	6392400		9606	1002000	171770	614630	242810	317630	217350	298900	0	325070	257380	619110	0	252490	204170
P26583	P26583	High mobility group protein B2	HMGB2	0	0	0	0	0	0	0	0	0	0	0	0	0	0	0	0	0	0	0	2	2	2	11	11	11	0.0078329	1.5695	46827000	2	6388700		9606	0	0	0	0	2132600	0	0	509380	0	0	0	0	0	0
P21953	P21953	2-oxoisovalerate dehydrogenase subunit beta, mitochondrial	BCKDHB	6043200	5910600	6194100	9884700	11221000	6283100	12340000	14271000	6508900	9927000	6218900	6604400	6628600	6218300	15269000	4631900	5271900	6720000	6601800	7	7	7	37.5	37.5	37.5	0	181.99	416720000	93	6378500		9606	234760	188630	370390	388300	370880	226870	364520	719650	264340	443140	233270	376330	345620	226110
Q9Y3E0	Q9Y3E0	Vesicle transport protein GOT1B	GOLT1B	5697000	0	4670600	0	0	0	4171500	0	5692100	0	5949900	3237100	4385200	0	4853200	5815100	0	4576000	0	3	3	3	20.3	20.3	20.3	0	11.486	118560000	54	6367600		9606	709440	687660	547460	395310	525090	688150	433280	0	1119900	315730	966160	371590	403080	498210
Q969H8	Q969H8	Myeloid-derived growth factor	MYDGF	14828000	0	0	12807000	8003900	0	0	0	0	0	0	0	0	0	28119000	16316000	0	0	0	2	2	2	15	15	15	0	13.526	151850000	25	6359700		9606	326120	955090	0	322600	221020	0	316050	337130	276130	783260	957040	0	333200	0
Q9H9S3	Q9H9S3	Protein transport protein Sec61 subunit alpha isoform 2	SEC61A2	11613000	7205200	7703400	9669100	7108500	11039000	0	4831100	10455000	8267500	10815000	9636600	8847500	6447700	8680800	6267600	6150900	0	7574400	6	6	4	18.1	18.1	13.4	0	39.335	328660000	92	6327300		9606	532750	442750	840210	149290	451590	281720	344010	472740	679270	126200	470950	696740	187450	187830
Q9NQE9	Q9NQE9	Histidine triad nucleotide-binding protein 3	HINT3	7894500	8562400	5381800	6712800	4503300	0	5815900	0	4727800	0	0	6460200	0	6494900	7483600	5804400	5356600	0	0	7	7	7	56.6	56.6	56.6	0	15.637	190370000	35	6325000		9606	1335800	504630	1208000	857760	294630	0	233270	779980	257770	550200	288960	463360	725430	694690
Q9H0C1	Q9H0C1	Zinc finger MYND domain-containing protein 12	ZMYND12	26850000	38055000	0	25438000	36594000	30497000	32193000	33993000	31436000	43448000	32852000	36903000	23149000	36937000	27003000	23788000	29872000	34460000	40839000	9	9	9	34.8	34.8	34.8	0	241.79	753590000	95	6302600		9606	132400	222520	0	162790	495470	408150	187110	441130	166850	576430	297920	697080	312380	438630
Q8N2U9	Q8N2U9	Solute carrier family 66 member 2	SLC66A2	0	0	10156000	0	8555400	0	0	0	0	0	0	0	0	0	22232000	0	0	0	0	4	4	4	17.3	17.3	17.3	0	4.5234	68036000	15	6244500		9606	0	144180	1460300	119150	1043700	0	66103	0	0	84069	0	0	515760	94707
P32969	P32969	60S ribosomal protein L9	RPL9P8	5250300	0	9245400	0	3376000	3795200	0	4985100	7137400	0	0	6881500	7914800	3834500	5530000	5288000	6532400	0	0	6	6	6	54.2	54.2	54.2	0	138.36	202710000	68	6222700		9606	377510	0	1173200	376690	173470	154680	221750	425360	1590900	0	183630	939570	1288900	266730
P49841	P49841	Glycogen synthase kinase-3 beta	GSK3B	5615900	0	4600000	7479600	0	0	4135600	0	0	0	4500900	4328700	0	6194700	0	6669100	7094800	3790200	5829500	5	3	3	23.1	17.9	17.9	0	17.978	142210000	50	6183200		9606	465950	262580	501530	523210	163780	176140	353180	107490	0	236920	300460	598700	123450	476080
P04083	P04083	Annexin A1	ANXA1	0	0	0	22566000	0	0	12789000	10047000	14171000	3076900	0	9415600	41058000	4851400	19862000	10275000	0	2393500	0	20	20	20	64.2	64.2	64.2	0	279.46	486840000	116	6177300		9606	156260	0	108910	664810	0	60018	363060	376410	495560	395200	0	274160	2688500	224930
O43175	O43175	D-3-phosphoglycerate dehydrogenase	PHGDH	813000	0	0	3790600	2013300	0	3859600	2169600	5803600	0	0	3537500	20980000	0	995930	0	0	2725900	0	15	15	15	39	39	39	0	98.875	205670000	81	6124300		9606	166950	0	98838	399520	158570	55237	438890	96059	911410	0	0	367050	2908800	73555
Q00765	Q00765	Receptor expression-enhancing protein 5	REEP5	0	0	0	0	0	2510900	0	0	2960200	1667900	0	0	2851700	0	1917800	12656000	0	0	0	6	6	6	31.7	31.7	31.7	0	11.879	65686000	26	6121900		9606	0	0	0	467270	184860	672330	0	272010	508450	86051	840740	715800	387160	0
P48454	P48454	Serine/threonine-protein phosphatase 2B catalytic subunit gamma isoform	PPP3CC	5606800	8070500	3374400	8181600	4440500	7021900	6027100	4829300	5774200	2576400	5040400	6154700	6364400	7209900	4241200	8376400	8616200	4015800	4594000	11	11	10	29.5	29.5	27.7	0	71.821	268130000	85	6087700		9606	402660	661410	177180	365140	225660	221080	306490	403390	288270	83012	244600	350140	320440	539570
O75251	O75251	NADH dehydrogenase [ubiquinone] iron-sulfur protein 7, mitochondrial	NDUFS7	4172500	0	4903500	0	4399300	0	3461400	5204400	3093600	0	5658800	3842700	4906300	4390500	3262400	3713000	3822400	0	3730200	5	5	5	22.1	22.1	22.1	0	23.48	129790000	83	6050800		9606	305880	281600	1308400	0	613940	406100	311060	316080	332930	204550	204960	488020	332700	561790
Q16134	Q16134	Electron transfer flavoprotein-ubiquinone oxidoreductase, mitochondrial	ETFDH	3688200	3529200	6368100	3024500	5954000	7071800	3358800	4715300	3002500	5403600	5467800	16604000	4252000	4436700	0	3790300	5856500	0	2271500	15	15	15	33.9	33.9	33.9	0	69.339	344250000	117	6047800		9606	256980	240980	853270	171430	415520	202340	138940	274740	188320	343710	261110	1427100	278030	162270
Q9BWD1	Q9BWD1	Acetyl-CoA acetyltransferase, cytosolic	ACAT2	0	0	0	0	0	0	0	6746800	0	0	5021000	0	6282800	0	0	12488000	0	0	0	4	4	4	15.9	15.9	15.9	0	14.082	111450000	51	6047600		9606	0	351920	555110	211240	152750	166780	371950	572580	305060	119310	253530	434290	615690	231620
Q9NRN7	Q9NRN7	L-aminoadipate-semialdehyde dehydrogenase-phosphopantetheinyl transferase	AASDHPPT	3162400	4147700	5245500	3259000	3950700	0	5088800	3147900	5373200	0	0	3020000	0	6094200	3381400	5262100	0	5875900	0	8	8	8	41.4	41.4	41.4	0	15.218	147140000	50	6043800		9606	633540	136010	266950	127930	510230	142380	201840	209120	305620	169130	261590	127630	328730	894930
Q8WXX5	Q8WXX5	DnaJ homolog subfamily C member 9	DNAJC9	3255100	4051000	0	5756800	2885200	3175500	4241600	5684300	0	0	0	0	0	0	4980500	9141700	5352300	0	0	12	12	12	51.5	51.5	51.5	0	26.157	156750000	58	5953200		9606	201470	400940	89801	607910	235170	174010	179940	1010900	0	0	143480	0	0	0
Q9Y5U8	Q9Y5U8	Mitochondrial pyruvate carrier 1	MPC1	0	0	0	0	5673500	0	5489900	0	0	0	0	0	0	0	0	0	7701800	0	0	5	5	5	47.7	47.7	47.7	0	45.237	69322000	23	5920300		9606	653790	0	467830	0	1661300	0	843260	455310	0	529940	143920	0	1083800	608090
Q9BYC2	Q9BYC2	Succinyl-CoA:3-ketoacid coenzyme A transferase 2, mitochondrial	OXCT2	0	0	0	0	109870000	0	53554000	59325000	0	0	0	70155000	0	0	0	0	0	0	72789000	20	19	19	55.7	55.7	55.7	0	323.31	1007300000	126	5917300		9606	0	144140	0	0	2172600	0	474260	386720	0	0	0	2337400	0	0
Q5T440	Q5T440	Putative transferase CAF17, mitochondrial	IBA57	9257700	8733500	11838000	7127600	9379700	14065000	9315500	10276000	7959600	6244600	13043000	12307000	9858200	7977500	6718100	7836500	8032400	6582700	9144900	10	10	10	42.7	42.7	42.7	0	115.31	445670000	110	5915600		9606	191500	250650	1024400	209150	465070	229520	504130	594140	169790	427710	280500	563550	581680	806610
Q6P1A2	Q6P1A2	Lysophospholipid acyltransferase 5	LPCAT3	4959700	7936300	6449800	0	0	6474000	8174500	8530900	7501400	5136200	0	4879800	5957900	3597700	5371000	7912800	5713200	4780100	6107600	3	3	3	12.9	12.9	12.9	0	68.794	200420000	63	5887600		9606	395640	416220	569360	171230	200270	479930	412780	505440	489750	289030	224570	317410	458710	283710
Q9H0U4	Q9H0U4	Ras-related protein Rab-1B	RAB1B	0	0	0	0	0	0	0	0	0	0	0	0	0	0	0	0	0	0	0	6	2	2	44.3	17.9	17.9	0	12.637	88083000	24	5872200		9606	0	226370	1038600	223090	220760	248730	249070	301510	437370	217320	0	0	652200	347750
Q9NZ01	Q9NZ01	Very-long-chain enoyl-CoA reductase	TECR	3310900	5284100	4856100	4423300	3644900	2954600	3724000	4069100	0	7193700	8103200	4333500	0	3909100	3443600	1556400	4855900	0	5666400	10	10	10	24.7	24.7	24.7	0	35.825	193860000	83	5849400		9606	517180	149630	456700	333150	189900	80572	80977	538450	253770	1376900	779190	300560	283860	305060
Q8IYR0	Q8IYR0	Cilia- and flagella-associated protein 206	CFAP206	7649200	5919100	6046400	5634100	8306800	7173000	8001100	10412000	6805200	8838700	8087100	9936900	8785400	7890000	7199500	6269000	7243000	7977500	10306000	10	10	10	20.4	20.4	20.4	0	143.71	409720000	108	5841600		9606	169610	159380	249530	41063	790820	126810	86633	614870	355370	571240	151140	392490	317860	321590
Q3ZCQ8	Q3ZCQ8	Mitochondrial import inner membrane translocase subunit TIM50	TIMM50	2803500	0	3236800	0	2955000	3564400	0	0	0	0	4014300	2836300	2763600	0	3126800	3133300	3054000	0	2694000	7	7	7	24.6	24.6	24.6	0	32.777	88625000	54	5841300		9606	653100	90687	520410	242860	357700	260610	0	185630	115740	0	316070	233630	395260	101360
P46459	P46459	Vesicle-fusing ATPase	NSF	8159900	9387300	12086000	5951600	4597800	6535700	8601000	9528400	10832000	0	5483500	11483000	11884000	9094100	6399900	10581000	10736000	9197000	7071900	27	27	27	48.3	48.3	48.3	0	199.65	839990000	189	5825100		9606	431860	512800	711150	107460	178810	119820	179820	418220	375020	0	104370	458400	635220	118110
Q8N9F7	Q8N9F7	Lysophospholipase D GDPD1	GDPD1	0	0	0	4593600	0	0	4086100	0	6332700	0	0	0	0	0	5160100	0	0	0	0	7	7	7	29.3	29.3	29.3	0	11.838	135800000	21	5802200		9606	1448100	0	1080700	349720	155210	155490	199870	133560	390150	131130	201310	285260	501980	162530
P27824	P27824	Calnexin	CANX	7554700	8628100	32112000	11222000	9133700	6635400	14427000	16798000	16427000	7763400	8214000	4947100	37968000	12544000	18696000	17114000	9444400	7267600	9606700	17	17	16	37.5	37.5	35.5	0	323.31	1018400000	214	5795600		9606	112550	476920	1073800	131090	176540	123210	167250	673540	224940	98161	73545	449300	853910	320240
Q16695	Q16695	Histone H3.1t	H3-4	0	0	0	2113700	0	0	0	0	0	0	0	0	0	0	0	3436500	0	0	0	7	1	1	46.3	23.5	23.5	0	20.629	31854000	15	5778400		9606	0	0	2285300	485800	405020	0	0	0	0	0	520110	0	378110	0
Q9H503	Q9H503	Barrier-to-autointegration factor-like protein	BANF2	84967000	52006000	0	0	90501000	73768000	56883000	42408000	47070000	62527000	138480000	40118000	37055000	0	46590000	34199000	39349000	49687000	60480000	3	3	3	55.6	55.6	55.6	0	27.419	1194900000	51	5776400		9606	801520	380200	5165100	1117400	355610	1411000	235940	247510	1685800	420030	1314900	2038000	1413700	4620800
Q8TDQ7	Q8TDQ7	Glucosamine-6-phosphate isomerase 2	GNPDA2	7039500	18607000	7190000	9920100	0	10768000	8187100	13325000	0	10443000	10913000	6913500	6822500	7488800	9564600	10691000	14636000	13949000	13391000	7	7	5	44.6	44.6	33	0	125.31	365200000	75	5759000		9606	168150	354000	125720	252010	203770	227140	191380	460970	552910	347420	353460	172580	328000	617360
Q9BVA1;Q13885	Q9BVA1;Q13885	Tubulin beta-2B chain;Tubulin beta-2A chain	TUBB2B;TUBB2A	10228000	0	23892000	0	0	0	0	0	0	0	0	17287000	11582000	9820800	15300000	8259400	12955000	0	12416000	29	5	4	68.5	16.2	12.8	0	22.157	325720000	41	5743900		9606;9606	578910	198520	2052500	0	371730	0	207140	140280	0	0	1416600	73830	1335200	345590
Q8WW35	Q8WW35	Dynein light chain Tctex-type protein 2B	DYNLT2B	0	0	0	0	0	0	0	0	0	0	0	0	0	0	0	0	0	0	0	2	2	2	26.1	26.1	26.1	0	36.403	40150000	12	5735700		9606	328900	0	871610	0	0	863680	0	0	0	0	0	1953600	641830	0
P18669;Q8N0Y7	P18669	Phosphoglycerate mutase 1;Probable phosphoglycerate mutase 4	PGAM1;PGAM4	9490300	38482000	9309900	29695000	6675500	13823000	19042000	19873000	15016000	0	0	0	12587000	14649000	18499000	17179000	15356000	17772000	8164100	15	8	8	66.5	45.7	45.7	0	53.165	531160000	110	5734300		9606;9606	179440	1391300	291880	458490	92413	340870	379050	185480	262060	396750	445340	1299600	132620	491020
Q6NVY1	Q6NVY1	3-hydroxyisobutyryl-CoA hydrolase, mitochondrial	HIBCH	6184400	11429000	4214800	8192100	14771000	10039000	6283200	10724000	8581400	7554400	8836500	8881400	0	6938100	0	5572300	0	8229100	10087000	14	14	14	41.5	41.5	41.5	0	122.99	308720000	88	5729000		9606	273880	482800	71275	381010	1333300	69563	362610	149410	572590	283090	195770	427440	0	339210
Q6XZB0	Q6XZB0	Lipase member I	LIPI	0	0	7410900	3925100	2207300	0	0	2351700	10501000	0	0	4888400	5609200	0	0	7726400	10259000	0	3619200	8	8	8	19.6	19.6	19.6	0	10.225	177680000	46	5716700		9606	0	0	709230	231420	31948	0	0	30551	1105800	0	85784	613490	191870	0
P46977	P46977	Dolichyl-diphosphooligosaccharide--protein glycosyltransferase subunit STT3A	STT3A	2524400	3200300	5942500	3713800	3290100	3680700	4780200	4578800	6171200	3799100	4759700	4589100	4056600	3723700	3156300	6820400	6068300	2683400	2662400	7	7	7	9.1	9.1	9.1	0	12.577	176180000	70	5704200		9606	96104	222460	867400	147230	245750	117380	188600	551190	388260	306770	368530	243340	190980	180310
P06748	P06748	Nucleophosmin	NPM1	1801900	0	11327000	0	0	2629200	5675100	6597000	9407600	0	0	0	5010100	0	4173800	2978500	0	0	0	5	5	5	26.2	26.2	26.2	0	63.284	261180000	61	5640300		9606	262740	0	1708300	312440	0	209150	221270	1124500	803000	0	0	0	776880	0
Q86YN1	Q86YN1	Dolichyldiphosphatase 1	DOLPP1	0	0	5932200	0	4197700	0	0	6543900	0	3585200	3641000	4029600	4179600	0	0	4711000	3039400	3606200	0	3	3	3	20.6	20.6	20.6	0	8.9971	109010000	37	5629300		9606	156930	156440	349070	0	176050	120890	183990	800020	229510	363980	422200	563560	633670	531790
Q6IA69	Q6IA69	Glutamine-dependent NAD(+) synthetase	NADSYN1	11432000	13010000	13246000	0	8380300	16292000	15143000	15007000	0	8601300	15583000	17189000	11967000	12433000	16608000	20268000	12059000	20193000	11821000	11	11	11	24.1	24.1	24.1	0	56.952	420030000	94	5614900		9606	395200	66512	394370	311790	114810	297100	456410	374910	311500	51161	351670	669560	117530	574640
Q9NYU2	Q9NYU2	UDP-glucose:glycoprotein glucosyltransferase 1	UGGT1	4762900	6671600	6562500	7814900	3011900	911730	4478300	6648000	7443400	2700400	0	4317500	12588000	6668900	6084800	6496100	6177500	6601600	12851000	34	34	34	34	34	34	0	181.07	797720000	303	5540900		9606	205360	232460	439210	461570	96334	57930	131550	384080	310230	40595	34135	255210	677180	403980
A0A2R8Y4M4	A0A2R8Y4M4	RING-type domain-containing protein	ENSG00000284976	0	0	0	0	0	0	0	0	0	0	0	0	0	0	0	0	0	0	0	2	2	2	13.4	13.4	13.4	0.0082322	1.5385	55241000	10	5524100		9606	0	213970	252620	732200	994570	362140	0	363920	428110	0	0	0	392610	0
P0CG08;B7ZAQ6	P0CG08;B7ZAQ6	Golgi pH regulator B;Golgi pH regulator A	GPR89B;GPR89A	6817800	11220000	10531000	6138800	8340500	8027500	11223000	11652000	11156000	0	11289000	0	10062000	0	10565000	11096000	10002000	9141900	8187100	3	3	3	11.4	11.4	11.4	0	62.005	269190000	46	5509700		9606;9606	241050	330530	203900	138440	198270	157210	431230	613620	463400	188980	310550	809820	508910	180640
CON__Q3ZBD7	CON__Q3ZBD7			0	43525000	19470000	0	22290000	27834000	30083000	25981000	15820000	0	0	34526000	0	0	0	0	23469000	0	37384000	7	2	2	17.1	4.8	4.8	0.00048216	2.6677	590620000	32	5478600	+	-1	98346	502350	259320	0	586580	339470	275480	287930	208520	1114400	0	991860	730310	202780
P56556	P56556	NADH dehydrogenase [ubiquinone] 1 alpha subcomplex subunit 6	NDUFA6	0	0	0	0	4087200	4973400	0	0	0	0	0	3663500	3312500	0	5149900	0	0	0	0	5	5	5	47.7	47.7	47.7	0	7.6846	73967000	31	5465400		9606	0	325570	0	812160	378660	335420	0	411040	293740	292990	344430	401300	279620	510920
P15374	P15374	Ubiquitin carboxyl-terminal hydrolase isozyme L3	UCHL3	7895500	7338200	5823800	11463000	5684900	5480500	7287300	4831500	9282400	5724900	0	4355200	8533500	5277400	8593700	5316800	8022800	6625300	0	8	8	8	55.7	55.7	55.7	0	25.028	332600000	94	5464500		9606	861780	682610	767610	357630	687190	299300	783040	377390	643900	291880	487030	134820	600720	389620
P43897	P43897	Elongation factor Ts, mitochondrial	TSFM	16135000	15850000	18498000	9126500	19173000	18045000	11738000	13501000	0	11632000	11972000	23397000	17543000	14273000	10957000	9764500	16893000	8556700	15331000	11	11	11	48.9	48.9	48.9	0	111.02	571630000	116	5462600		9606	369660	134900	816360	273630	451050	497970	237350	962810	709950	307640	371700	439300	543300	89529
P55145	P55145	Mesencephalic astrocyte-derived neurotrophic factor	MANF	8319100	4350200	0	8797800	2340500	0	0	0	0	0	3991200	0	3380500	2859700	12712000	6430600	0	3477000	0	10	10	10	50.5	50.5	50.5	0	24.324	160880000	42	5458500		9606	206060	469070	0	1238000	248030	165610	273270	305500	494750	0	358760	0	275160	365160
Q9Y3D6	Q9Y3D6	Mitochondrial fission 1 protein	FIS1	4408500	0	4474700	0	3469800	4607600	3687200	0	0	0	0	0	3661500	0	3189400	0	0	0	0	3	3	3	21.7	21.7	21.7	0	29.207	56121000	18	5458400		9606	960460	0	1311100	167070	533850	499150	409930	631490	0	152370	0	302310	894290	79151
Q8IVF4;REV__Q9Y5K6	Q8IVF4	Dynein heavy chain 10, axonemal	DNAH10	14246000	15773000	9894500	12970000	15952000	15561000	13157000	15652000	13985000	17562000	14752000	17342000	12143000	16557000	12819000	11293000	13578000	16102000	18000000	109	108	108	29.3	29.1	29.1	0	323.31	2903300000	883	5452500		9606;9606	277220	276050	221040	115210	449250	179750	171480	333080	318630	311020	201850	553020	259680	491770
Q8N0X4	Q8N0X4	Citramalyl-CoA lyase, mitochondrial	CLYBL	3897000	0	2580800	3973000	5547700	4392400	3538500	4659600	0	5874700	3337900	4392100	3263100	4592500	2847200	3791300	3031400	3769900	4506500	6	6	6	28.8	28.8	28.8	0	166.58	205420000	90	5393600		9606	540370	177960	287200	141330	485590	346730	173830	460330	72169	403220	215380	200840	252780	496090
P15309	P15309	Prostatic acid phosphatase	ACP3	0	0	3617700	6727600	4541300	0	6104700	6712700	0	0	0	4748400	7004800	0	0	4365500	0	0	0	7	7	7	19.9	19.9	19.9	0	11.09	160520000	49	5388700		9606	120030	72823	320910	518780	649010	0	524500	505980	230640	0	61974	639740	1364300	204500
P22528	P22528	Cornifin-B	SPRR1B	0	0	0	0	0	0	0	0	0	0	0	0	0	0	0	0	0	0	0	3	3	1	52.8	52.8	19.1	0	56.494	56796000	3	5387600		9606	0	0	0	0	0	0	0	0	0	0	0	0	0	115300
P49427	P49427	Ubiquitin-conjugating enzyme E2 R1	CDC34	0	0	0	0	0	0	2232500	3410100	5414000	0	0	2498900	4162600	0	0	3748100	4234500	0	0	3	3	3	14	14	14	0	5.9544	75421000	38	5336900		9606	373880	414860	422610	0	184930	238820	341860	761620	514870	218870	0	305040	413500	662410
Q13217	Q13217	DnaJ homolog subfamily C member 3	DNAJC3	6877300	6243600	15605000	8085400	2223900	3960300	5107200	5639300	5765900	0	4930600	5008100	8030700	3115600	7666300	7620000	5029700	7450300	5174900	10	10	10	32.7	32.7	32.7	0	157	304550000	102	5324400		9606	273380	138820	1137200	395250	40250	59311	131880	234860	229200	120970	390740	487890	635890	245160
A6NGB0;P0C7N4	A6NGB0;P0C7N4	Transmembrane protein 191C;Transmembrane protein 191B	TMEM191C;TMEM191B	19123000	14518000	13700000	0	6721400	0	6826200	0	15443000	17260000	21385000	0	18673000	0	19333000	9071600	11808000	0	12554000	7	7	7	32.9	32.9	32.9	0	202.95	360010000	50	5315800		9606;9606	468870	247810	1116600	512350	123920	480560	114230	583600	330910	602900	369520	1288100	630130	721710
Q9NQ48	Q9NQ48	Leucine zipper transcription factor-like protein 1	LZTFL1	2702600	0	8356000	0	0	0	5193500	0	4058500	0	0	2291700	2952900	0	2455100	4985900	0	0	0	10	10	10	32.1	32.1	32.1	0	19.527	108460000	40	5305400		9606	443060	113360	1908200	0	0	222130	590460	0	424430	0	260610	261800	175890	164980
Q8N9V2	Q8N9V2	Probable E3 ubiquitin-protein ligase TRIML1	TRIML1	5733700	6900900	5565400	5649700	7524800	3220600	3945500	4684000	5041000	6347900	5071600	5602000	4251600	6474700	6407900	3933100	7053100	8151400	5666800	16	16	16	45.3	45.3	45.3	0	115.73	431880000	171	5282500		9606	175020	167270	521140	279320	478890	205390	633690	413320	208010	266730	328430	500920	298620	392850
Q7Z7H3	Q7Z7H3	Ciliogenesis-associated TTC17-interacting protein	CATIP	5001500	4023400	0	0	0	4441900	3948100	0	0	0	5218900	0	2322500	5042800	4649400	4571400	3102800	3267500	0	8	8	8	18.9	18.9	18.9	0	10.545	118820000	45	5272200		9606	560670	319700	0	0	238790	412000	258900	275140	148300	253810	288600	217400	272540	440270
Q6IAN0	Q6IAN0	Dehydrogenase/reductase SDR family member 7B	DHRS7B	0	4737600	5502800	0	3536400	0	0	3964500	3756100	3827400	0	4897400	5056600	3204500	3794400	3759900	3590300	0	0	8	8	8	28.9	28.9	28.9	0	36.586	150120000	71	5232600		9606	149080	507210	1657300	0	150600	0	123620	332510	176420	170670	141900	270850	540120	148260
Q9H2U2	Q9H2U2	Inorganic pyrophosphatase 2, mitochondrial	PPA2	6121000	5191400	7506900	8138700	6285300	5215400	5589400	5513400	4448800	5679000	4847200	6010800	0	0	6463200	3947100	7669400	9265400	5995500	7	7	7	30.5	30.5	30.5	0	36.12	332360000	91	5220500		9606	135790	234940	335020	294450	325440	506780	232760	328670	101440	169970	90476	397550	416690	152460
P35998	P35998	26S proteasome regulatory subunit 7	PSMC2	4278400	4068500	17600000	3145000	3693500	3673400	4358600	4597200	6679500	2238900	5547600	5818400	7762000	3730000	3405000	5357100	7136600	2978800	3002400	19	19	19	50.3	50.3	50.3	0	112.46	361500000	146	5217200		9606	55730	95569	1550700	254250	213140	156680	271730	195860	414320	72356	101650	439160	637560	233780
P0C7M6	P0C7M6	IQ domain-containing protein F3	IQCF3	0	0	0	0	0	0	0	0	0	0	0	0	0	0	7005800	0	0	0	7546400	2	2	2	13	13	13	0	2.7463	46042000	9	5214800		9606	0	0	0	0	0	545190	0	0	0	1071400	690000	0	412060	963930
Q15365	Q15365	Poly(rC)-binding protein 1	PCBP1	0	0	9864600	3793500	2773000	0	4571800	0	5599400	0	0	0	11890000	5287300	5187000	2907800	0	0	0	7	7	6	31.2	31.2	28.1	0	42.257	132190000	29	5171700		9606	0	0	915620	278780	129070	0	67158	68639	345460	0	0	254290	1870000	420400
P62424	P62424	60S ribosomal protein L7a	RPL7A	3238200	0	8368500	0	0	0	0	0	3830200	0	3873000	5924400	4772300	4445400	0	3428200	4376000	0	0	8	8	8	32.3	32.3	32.3	0	61.118	122280000	47	5159300		9606	348690	0	1513800	0	0	229220	207570	354660	657040	0	248420	581800	713830	510160
Q9P2M1	Q9P2M1	LRP2-binding protein	LRP2BP	3878800	0	0	3421400	4290900	0	1885200	3954000	4128100	4707000	0	4665400	0	3695800	2785600	2689900	0	3521500	4212700	6	6	6	24.8	24.8	24.8	0	36.496	128840000	72	5140900		9606	185430	154170	233100	139980	454790	146270	47862	633360	171140	544290	233720	650090	119080	654200
O43653	O43653	Prostate stem cell antigen	PSCA	0	0	0	7188300	0	0	0	10935000	0	0	0	0	0	0	0	0	0	0	0	2	2	2	24.6	24.6	24.6	0	8.2261	38937000	12	5139500		9606	664950	0	0	1661400	0	0	622150	2813100	0	0	0	0	1583500	0
Q8NA56	Q8NA56	Tetratricopeptide repeat protein 29	TTC29	3659100	0	0	0	6578900	0	0	0	4791900	0	0	2852000	4494100	3446700	4366200	3156300	4537400	0	5010300	7	7	7	16	16	16	0	15.426	125630000	50	5117800		9606	216590	311840	261620	0	666770	272800	118410	175780	347640	0	230030	513130	460710	222470
Q86U28	Q86U28	Iron-sulfur cluster assembly 2 homolog, mitochondrial	ISCA2	0	2929000	0	0	0	2932400	2420800	4050900	0	0	0	3223100	0	0	0	0	0	0	3626000	4	4	4	40.9	40.9	40.9	0	5.834	61400000	38	5116700		9606	250480	408160	326810	0	211240	366280	285580	1056100	145360	163590	144220	581210	188570	240730
O75569	O75569	Interferon-inducible double-stranded RNA-dependent protein kinase activator A	PRKRA	0	2531100	4334700	2373000	3768300	4115900	4073000	5427800	6836100	0	0	4473600	5703600	4277900	3915200	3150700	4528300	3810900	0	6	6	6	26.2	26.2	26.2	0	35.984	146120000	40	5110700		9606	303530	157510	837820	133740	180660	193510	196030	425910	412400	158480	147550	259950	535140	260310
Q99417	Q99417	c-Myc-binding protein	MYCBP	0	0	0	0	0	0	0	0	0	0	0	0	0	0	0	0	0	0	0	1	1	1	10.7	10.7	10.7	0	4.8345	35715000	10	5102100		9606	610870	0	0	1115800	701790	0	0	0	0	0	421750	346060	617060	0
A0A1B0GUS4;P68036	A0A1B0GUS4	Ubiquitin-conjugating enzyme E2 L5;Ubiquitin-conjugating enzyme E2 L3	UBE2L5;UBE2L3	4295000	6402600	0	5853600	0	0	0	0	3589700	0	0	0	0	0	3393400	10050000	0	0	0	5	5	5	64.9	64.9	64.9	0	15.98	74363000	22	5097600		9606;9606	643030	332590	0	609590	0	0	0	0	629750	0	356550	0	0	0
P19784	P19784	Casein kinase II subunit alpha	CSNK2A2	5896900	8002300	6254800	8242800	7949900	6114000	7731600	8893300	8415800	12935000	8033100	0	4553300	9863400	6412300	8511900	8721800	7917300	4644300	12	12	12	34.6	34.6	34.6	0	79.055	477590000	151	5078800		9606	271630	240490	410220	262750	441400	94576	380700	182110	274670	622070	161720	311070	98497	487440
Q99567	Q99567	Nuclear pore complex protein Nup88	NUP88	9632700	8515700	10495000	9194300	4692400	6837500	10352000	11120000	9531500	4630300	4365300	4400000	9766000	7349100	9621000	9863400	6829200	9252200	5358200	10	10	10	24.3	24.3	24.3	0	81.202	488690000	126	5071700		9606	637290	403670	601710	272710	149200	130020	340870	569350	417920	50889	132220	357690	103740	330320
O96005	O96005	Cleft lip and palate transmembrane protein 1	CLPTM1	0	0	6207100	0	4209300	0	10804000	11110000	3456000	0	0	3122500	6143100	4870200	2669100	10705000	2328900	0	0	10	10	10	18.8	18.8	18.8	0	110.93	244740000	74	5039600		9606	0	0	796300	61159	171730	0	789230	992900	103990	111620	52445	212160	373320	243730
Q8NHU2	Q8NHU2	Cilia- and flagella-associated protein 61	CFAP61	5507500	7623700	5051700	5693300	8941200	8770400	7374300	8929100	7822200	10765000	6758600	8679900	7204600	7276600	6209000	6622500	8078700	8577000	10046000	26	26	26	36.1	36.1	36.1	0	178.22	921450000	291	5027600		9606	169510	255650	255040	86157	185100	119960	289810	255450	294630	415170	67215	347640	295070	334840
P49840	P49840	Glycogen synthase kinase-3 alpha	GSK3A	6713000	6889300	5899700	7284700	6189100	5988100	5636800	4967100	4159300	7323200	3287200	5634600	4360900	8088500	3591100	7201400	6170800	8043200	6564300	9	9	7	30	30	25.5	0	35.735	326810000	109	5018400		9606	228710	173820	763580	201840	395280	219580	129020	283300	198330	109730	221350	295940	338600	432850
P18124	P18124	60S ribosomal protein L7	RPL7	6810200	0	3211400	0	0	0	0	0	5413900	0	0	5138200	4886900	0	5030400	6264300	0	0	0	5	5	5	21.8	21.8	21.8	0	7.5556	89091000	25	5008500		9606	645150	0	636310	0	0	0	194070	0	377330	0	302070	397440	733570	0
Q96GG9	Q96GG9	DCN1-like protein 1	DCUN1D1	0	6255400	0	0	0	0	0	0	0	0	2844700	0	0	0	0	0	3916800	0	0	2	2	2	11.2	11.2	11.2	0	45.832	65083000	58	5006400		9606	247820	730340	244810	373410	183980	159580	175160	246520	194170	165710	311070	250540	0	200770
Q8IXS2	Q8IXS2	Dynein regulatory complex subunit 2	CCDC65	6403800	6166000	4720200	5824800	6444900	4171100	4532500	5662700	4959300	4996500	6293300	8294200	5057200	6571900	6208700	3990500	6846700	0	5882600	13	13	13	28.3	28.3	28.3	0	95.022	415450000	145	5001100		9606	643310	203410	156870	331940	205430	58509	74064	248180	184640	195730	174520	731550	225480	219180
Q5TCS8	Q5TCS8	Adenylate kinase 9	AK9	7135700	7938500	4960100	8420400	7268000	8204600	6405800	8922200	6767100	9041300	8019200	7878600	5392400	7010500	6755700	6579800	7707800	6625200	8223400	42	42	42	27.2	27.2	27.2	0	144.84	1188500000	382	5000200		9606	213960	251180	242690	239850	265240	289510	185370	319320	313780	346470	178420	279970	170240	299530
P0DPI2;A0A0B4J2D5	P0DPI2;A0A0B4J2D5	Glutamine amidotransferase-like class 1 domain-containing protein 3A, mitochondrial;Glutamine amidotransferase-like class 1 domain-containing protein 3B, mitochondrial	GATD3A;GATD3B	9695100	11384000	27787000	10359000	18536000	10698000	12659000	11733000	7809900	6857500	8089500	12045000	9689900	9280500	4920300	9169500	13645000	9547400	6162500	10	10	10	67.2	67.2	67.2	0	106.5	631750000	153	4985300		9606;9606	1209400	194750	1060800	298030	1163400	306610	389970	1601200	356870	162800	641430	396340	119680	1079700
Q96LK8	Q96LK8	Spermatogenesis-associated protein 32	SPATA32	6627900	9688900	0	0	0	0	0	0	6466700	0	9198100	0	0	0	7704600	5713600	7387200	0	9074000	2	2	2	9.9	9.9	9.9	0	11.998	142480000	28	4967400		9606	376050	458150	0	317120	427240	175250	0	145600	347100	0	369700	425840	357150	258200
Q9HCU5	Q9HCU5	Prolactin regulatory element-binding protein	PREB	0	0	8878600	0	2840200	0	4831000	6268300	6182600	0	0	2840300	9347400	3312100	4178700	8460800	0	3130500	0	12	12	12	48.2	48.2	48.2	0	94.659	252590000	64	4947300		9606	176270	164880	1255500	0	215180	0	187860	586470	452530	0	82091	102780	723220	339740
Q9Y3E5	Q9Y3E5	Peptidyl-tRNA hydrolase 2, mitochondrial	PTRH2	2286400	0	3129300	0	0	2756300	0	0	0	0	0	1995700	3549900	2968500	4085300	3265700	0	0	2135200	3	3	3	26.8	26.8	26.8	0	22.671	73468000	37	4928800		9606	285380	0	473870	234030	193220	196390	215400	328550	355430	166980	253860	252930	417750	312510
P80188	P80188	Neutrophil gelatinase-associated lipocalin	LCN2	0	0	4199500	0	0	0	0	0	0	0	0	0	0	0	9613900	0	0	0	0	3	3	3	24.7	24.7	24.7	0	6.7237	44191000	11	4910100		9606	0	0	1108400	0	0	0	0	0	255900	0	0	0	1189600	0
Q13505	Q13505	Metaxin-1	MTX1	5888200	0	7125500	5908300	7117600	4781800	6033900	5407000	7796200	4788700	3303500	7282700	7050300	6277500	6886500	4607500	8116100	5673200	6121300	6	6	6	17.8	17.8	17.8	0	10.396	236010000	100	4908800		9606	474200	84109	441110	222410	336450	54744	197920	124630	170220	205210	279110	358000	318070	245090
Q16553	Q16553	Lymphocyte antigen 6E	LY6E	0	0	0	0	0	0	0	0	0	0	0	0	0	0	0	0	0	0	0	1	1	1	29.8	29.8	29.8	0	52.509	19607000	3	4901800		9606	0	0	0	0	0	0	0	0	1361800	0	0	0	1340000	1015300
Q16610	Q16610	Extracellular matrix protein 1	ECM1	0	0	14181000	7750900	0	4809900	6535300	7785900	17381000	0	5969100	18395000	5285900	7942300	0	7411600	9049500	0	6053500	14	14	14	47.2	47.2	47.2	0	75.694	374180000	113	4882400		9606	31704	0	530860	187680	45018	119920	98936	209050	982150	0	156960	1131500	169940	381440
O00142	O00142	Thymidine kinase 2, mitochondrial	TK2	0	0	0	3931700	4201400	4817400	0	3099000	3510900	4252400	3675100	0	0	0	0	3583200	0	5342900	6326400	4	4	4	24.2	24.2	24.2	0	20.15	101240000	44	4866300		9606	82224	267590	197880	132730	379340	431440	119430	455400	371160	405300	158350	160900	185910	140030
Q9HD45	Q9HD45	Transmembrane 9 superfamily member 3	TM9SF3	0	5988500	17344000	5078900	0	0	9159000	11036000	12945000	4109500	4755600	7478900	13160000	7794700	0	10323000	11274000	10753000	0	8	8	8	13.4	13.4	13.4	0	79.973	299600000	73	4851600		9606	402670	85293	996040	157740	353740	213390	252500	521860	408960	154090	115730	386650	502170	278060
P16152	P16152	Carbonyl reductase [NADPH] 1	CBR1	0	3318200	0	0	0	0	5629400	4862300	5501900	2296600	0	3792500	12557000	3293100	4642500	2439600	0	0	0	8	8	6	43	43	32.5	0	48.245	155020000	59	4848000		9606	0	248170	0	156760	168990	63748	435150	398350	490730	212960	0	387620	1659100	233160
P60033	P60033	CD81 antigen	CD81	0	0	0	7966400	0	0	0	5036600	0	0	0	0	0	0	0	0	0	0	0	2	2	2	18.2	18.2	18.2	0	4.4233	38768000	13	4846000		9606	285510	0	0	1354500	780950	0	0	905400	0	0	274310	0	0	272780
P49411	P49411	Elongation factor Tu, mitochondrial	TUFM	23719000	14806000	44916000	11569000	36030000	24030000	13639000	15276000	6539100	21302000	15208000	8034900	17920000	25722000	9269200	12025000	19151000	0	19801000	20	20	20	57.1	57.1	57.1	0	116.63	905820000	150	4830600		9606	140280	62862	1394000	52260	758350	342280	42544	150690	75477	229150	132950	113710	306810	485100
Q68DN1	Q68DN1	Uncharacterized protein C2orf16	C2orf16	7949700	13190000	2495300	10298000	10907000	16358000	8640200	7576200	9012800	23588000	16154000	7031100	9154100	11495000	12896000	10601000	9895400	20517000	13944000	33	33	33	24.8	24.8	24.8	0	147.73	1013100000	261	4816600		9606	120050	255180	106290	204110	193840	370520	181480	170760	219830	697730	283340	156790	185120	220380
Q96MT7	Q96MT7	Cilia- and flagella-associated protein 44	CFAP44	7883100	8497900	6616400	6359300	7876500	10786000	8163200	8311000	8761700	8690200	8960800	9184600	6439600	8558300	6648600	8313000	7718500	8176900	10078000	28	28	28	22	22	22	0	323.31	1059300000	359	4809800		9606	287520	180860	223440	124760	255720	149830	151370	329770	259970	151690	219640	559440	203240	396790
Q96M95	Q96M95	Coiled-coil domain-containing protein 42	CCDC42	3962100	5204200	4317300	4362900	6291100	5894200	5516500	3784200	5516100	3277100	5654300	8033800	0	6805500	5970400	4242100	6093500	0	7290400	6	6	6	24.7	24.7	24.7	0	62.525	205060000	86	4807700		9606	260230	309100	162900	198630	124040	71653	119420	95602	389960	68149	105240	616530	157350	612280
Q96JN2	Q96JN2	Coiled-coil domain-containing protein 136	CCDC136	122630000	41659000	100750000	82904000	54345000	29453000	26884000	26494000	51687000	40756000	97597000	49253000	56489000	56119000	56426000	37549000	57700000	18533000	48762000	32	32	32	31.7	31.7	31.7	0	323.31	1843000000	291	4796800		9606	416440	81281	734200	223850	195020	77304	137980	111960	270860	169430	165310	488660	312270	222660
P61962	P61962	DDB1- and CUL4-associated factor 7	DCAF7	0	0	7542700	0	0	0	0	7605900	0	0	0	0	5675700	6521000	0	13328000	0	0	0	7	7	7	26	26	26	0	46.507	151760000	30	4796500		9606	688940	116360	861820	0	60885	0	729010	1017500	113660	0	167500	194040	361670	590510
P35579;P35749	P35579	Myosin-9;Myosin-11	MYH9;MYH11	3624700	6322100	3361000	6086300	1052900	1529300	8995000	7871400	7502100	1484300	0	15476000	58674000	2434200	8139800	15758000	5567800	0	0	75	75	64	43.3	43.3	38.1	0	323.31	1446900000	414	4778600		9606;9606	75310	147890	103460	115020	18052	16729	213070	247600	160460	49251	0	745410	2042400	45758
Q9UGV2	Q9UGV2	Protein NDRG3	NDRG3	5911400	4518100	5043200	0	6666900	5328000	5507900	6549900	5075700	0	6429000	0	5723800	5932000	6281900	7220300	6613400	4214700	0	6	6	6	31.5	31.5	31.5	0	30.438	205340000	82	4764400		9606	490020	111730	175020	113790	424040	189550	318850	682720	124640	102660	91365	93208	483500	131260
P43304	P43304	Glycerol-3-phosphate dehydrogenase, mitochondrial	GPD2	5705400	6348200	6000700	7360400	5651700	5629600	6141400	7168000	6323200	4918300	6331200	6011500	6407200	10537000	2991600	4195300	5298700	6249300	6886900	17	17	17	37.1	37.1	37.1	0	323.31	590880000	240	4731500		9606	99648	226860	505280	302990	341710	97807	172140	246610	265620	187100	125860	137700	530310	435140
P00390	P00390	Glutathione reductase, mitochondrial	GSR	0	3346200	3798300	0	0	0	7303700	0	0	4262300	3372600	4957000	20375000	0	0	8922800	6411400	0	0	12	12	12	42.1	42.1	42.1	0	74.535	255240000	64	4726800		9606	140510	272340	382320	244020	74427	193400	267800	60490	248280	139860	98846	290730	2036000	140410
P69905;CON__P01966	P69905	Hemoglobin subunit alpha	HBA2	0	0	23014000	11902000	0	0	0	0	0	0	0	0	0	0	0	0	0	0	0	6	6	6	57	57	57	0	22.501	124350000	16	4711600		9606;-1	0	0	3608500	1103100	202180	0	0	0	448060	0	217820	0	0	0
O60676	O60676	Cystatin-8	CST8	0	0	0	0	0	0	0	4291600	4410200	0	0	0	0	0	0	0	0	0	0	2	2	2	14.1	14.1	14.1	0	4.3528	37663000	12	4707900		9606	0	0	741920	271340	325060	0	0	962380	902000	0	0	0	694720	0
Q96T52	Q96T52	Mitochondrial inner membrane protease subunit 2	IMMP2L	4621700	3410700	0	0	3818000	0	0	3898500	0	0	3636100	3317900	0	0	0	3178000	1797800	3514200	0	3	3	3	24.6	24.6	24.6	0	5.1877	75611000	32	4696200		9606	436230	350340	465130	339600	548980	322380	0	419740	0	0	370480	338140	0	0
Q4G0P3	Q4G0P3	Hydrocephalus-inducing protein homolog	HYDIN	17896000	24158000	9517600	18879000	25564000	28012000	23127000	26474000	22950000	29209000	21036000	23100000	17944000	24132000	19743000	16951000	21399000	27226000	30580000	81	81	81	25.9	25.9	25.9	0	323.31	3063100000	986	4688800		9606	199800	235620	173650	163060	377810	235110	187060	291600	219150	362610	195680	424060	198130	261030
Q8N7C0	Q8N7C0	Leucine-rich repeat-containing protein 52	LRRC52	0	0	2735500	0	3920200	2869800	0	0	4439300	0	4223400	0	0	0	0	0	0	0	4998200	2	2	2	12.1	12.1	12.1	0	8.3641	71645000	28	4686900		9606	0	225010	386010	292830	279490	208960	208200	278270	347010	265130	299250	265580	239800	230300
O43920	O43920	NADH dehydrogenase [ubiquinone] iron-sulfur protein 5	NDUFS5	0	0	0	3191700	0	0	0	0	0	0	3426800	0	0	0	2969200	2938800	3187600	0	2086600	4	4	4	34.9	34.9	34.9	0	20.899	48866000	33	4663700		9606	570160	0	370120	373560	0	0	0	0	0	245540	885640	0	269410	0
Q99805	Q99805	Transmembrane 9 superfamily member 2	TM9SF2	4347400	3245100	8616500	3881900	5312600	5428200	5672600	7123500	8386800	2269300	4635300	4778100	7129700	6587100	0	8119200	5457600	8443400	3065600	11	11	11	19.5	19.5	19.5	0	66.71	267830000	137	4654300		9606	102350	48396	696580	76576	202470	69890	218130	481160	536810	148730	275160	90089	626240	473610
Q9BTV4	Q9BTV4	Transmembrane protein 43	TMEM43	0	5468100	6617700	0	3961800	0	7908600	0	7504300	0	0	0	10348000	0	6796000	0	0	3971200	0	5	5	5	25.8	25.8	25.8	0	17.947	115930000	33	4649100		9606	0	357450	364660	223310	260050	0	404720	123730	530780	173580	0	127490	764190	173010
Q9Y547	Q9Y547	Intraflagellar transport protein 25 homolog	HSPB11	0	0	2659400	0	3039700	4147600	3409700	3050500	3994000	0	0	0	2806100	0	0	2358900	0	0	0	3	3	3	38.2	38.2	38.2	0	5.9021	52697000	24	4628000		9606	0	0	529590	0	393020	517460	405000	545890	466070	266100	0	0	440930	298620
Q04727;Q04724;Q04725	Q04727;Q04724	Transducin-like enhancer protein 4;Transducin-like enhancer protein 1;Transducin-like enhancer protein 2	TLE4;TLE1;TLE2	0	8087100	7282100	0	4617200	6410100	4311000	6230800	7480000	5068000	4766600	3715700	6698800	5111600	0	2871500	6261200	10474000	3387100	10	10	9	19.3	19.3	17.9	0	49.27	332490000	104	4617900		9606;9606;9606	0	519240	625060	66796	203570	264430	71752	157500	419850	100170	225780	221610	450920	267700
P46777	P46777	60S ribosomal protein L5	RPL5	0	0	0	0	0	0	0	0	0	0	0	0	0	0	0	0	0	0	0	3	3	3	16.5	16.5	16.5	0	7.0339	64485000	19	4594400		9606	0	243470	915550	0	249940	0	338100	390510	517040	0	201210	354110	481060	0
Q96AQ8	Q96AQ8	Mitochondrial calcium uniporter regulator 1	MCUR1	0	0	3667200	4632600	5621700	4379400	0	5032200	0	5521600	5162700	0	5400500	5283600	5112900	0	0	4871900	5839400	5	5	5	14.8	14.8	14.8	0	28.653	127970000	70	4583000		9606	0	198010	470430	405300	263480	72106	200240	545600	0	421100	243720	168900	114300	482320
P55735	P55735	Protein SEC13 homolog	SEC13	0	0	0	0	0	2653500	3554000	4114400	4863700	0	0	0	5809400	0	4015100	0	0	0	0	5	5	5	27.3	27.3	27.3	0	16.073	61169000	30	4577800		9606	0	127550	475920	230600	0	236920	325210	486200	579540	0	150120	0	954680	0
O60684;O15131	O60684;O15131	Importin subunit alpha-7;Importin subunit alpha-6	KPNA6;KPNA5	5410400	6788900	9844000	7916700	4233400	6728500	7477500	8611800	10389000	4132000	8898200	5597800	14338000	4303800	8035800	14852000	5123800	8106400	7377300	14	14	12	42.7	42.7	38.1	0	107.14	415090000	121	4574700		9606;9606	82017	99481	606770	198550	107560	120180	164110	269060	414100	23428	143410	102930	819180	51638
O95336	O95336	6-phosphogluconolactonase	PGLS	5697400	15262000	6327200	12723000	5890800	8104400	10112000	10236000	8252000	6789900	6297400	8887400	11473000	7479300	7944500	11722000	6623700	11523000	5842200	7	7	7	57.4	57.4	57.4	0	78.294	358840000	116	4573000		9606	264560	531130	208960	1391900	180260	410000	268540	477740	229920	142390	211290	205060	316600	117300
P46781	P46781	40S ribosomal protein S9	RPS9	4530200	0	5099100	0	0	0	0	0	7342900	0	4662000	0	5534700	3728400	4773300	3463500	0	0	0	6	6	6	29.4	29.4	29.4	0	4.429	102290000	32	4565000		9606	737030	0	338100	0	405300	90755	0	0	1004500	0	164540	302600	1246200	174920
Q86WS5	Q86WS5	Transmembrane protease serine 12	TMPRSS12	0	0	7196600	0	5391800	0	0	0	0	5738800	0	0	0	0	4418800	6471300	0	0	0	5	5	5	28.2	28.2	28.2	0	38.845	129740000	56	4562500		9606	348650	296180	266340	254770	173160	201070	219170	367330	362100	171960	129700	304610	292240	175950
Q14203	Q14203	Dynactin subunit 1	DCTN1	4483100	5329800	5957700	4494700	3286300	4584400	5814300	3614100	6442300	5173900	2765000	4488700	6853900	5519000	4341200	5655600	8586500	5986100	3979800	25	25	25	26.1	26.1	26.1	0	158.48	509450000	189	4536400		9606	206910	209720	635120	140840	95490	59329	137860	185080	222000	332500	35036	311840	436680	197760
Q99643	Q99643	Succinate dehydrogenase cytochrome b560 subunit, mitochondrial	SDHC	0	0	0	0	2410500	1984500	0	1651400	0	0	0	0	0	0	2502300	0	0	2913800	3879000	3	3	3	24.3	24.3	24.3	0	6.6113	36277000	29	4534600		9606	227800	299200	226300	0	428130	320520	0	351960	299380	261300	290660	0	0	75108
P05164	P05164	Myeloperoxidase	MPO	0	0	0	0	0	0	0	0	0	0	0	0	17014000	0	14749000	0	0	0	5991300	18	18	17	28.1	28.1	26.7	0	45.28	228700000	33	4525100		9606	0	0	0	19361	0	0	0	40390	0	0	0	0	2128200	0
P61626	P61626	Lysozyme C	LYZ	0	0	0	0	0	0	0	0	0	0	0	0	8864900	0	9694200	0	0	0	0	3	3	3	32.4	32.4	32.4	0	13.938	56084000	8	4491500		9606	0	0	0	269420	0	0	0	0	0	0	0	0	2022700	0
Q8NE62	Q8NE62	Choline dehydrogenase, mitochondrial	CHDH	9198600	6280700	8459700	6359600	7229800	6143100	6087400	7847800	4527500	5678500	6385500	6975700	8015300	9249300	6974400	6889700	0	4102100	6004500	15	15	15	37.2	37.2	37.2	0	94.357	611100000	207	4481500		9606	644890	119650	461720	218780	221800	261580	117310	391240	61440	141600	87441	500410	183480	557860
Q9UNZ2	Q9UNZ2	NSFL1 cofactor p47	NSFL1C	4344300	3436500	2296100	4775300	2483200	0	3415100	2707100	3067600	0	0	2220800	0	0	3159000	3136700	0	3555600	0	5	5	5	21.6	21.6	21.6	0	74.085	98368000	47	4471300		9606	518460	407240	255130	603450	173740	105070	298660	228300	234180	85257	83568	282060	117210	0
P09936	P09936	Ubiquitin carboxyl-terminal hydrolase isozyme L1	UCHL1	9583600	15900000	5420800	13001000	5417600	7897600	7079400	6779500	6308200	0	9939900	0	8623200	5118500	0	12696000	12489000	5994500	0	8	8	8	56.5	56.5	56.5	0	57.343	245370000	66	4465800		9606	318930	80463	261570	1905000	173910	300980	624260	292270	374120	324380	600790	238910	214330	232660
P12830	P12830	Cadherin-1	CDH1	4596300	0	4641200	0	5074200	0	0	0	0	0	4639000	0	4493300	0	0	8691600	0	0	0	4	4	4	3.4	3.4	3.4	0	5.822	125490000	36	4456800		9606	284050	108570	440200	129050	376730	119160	145460	177560	223880	117030	221270	397990	320510	191950
Q9Y371;Q9NR46	Q9Y371	Endophilin-B1;Endophilin-B2	SH3GLB1;SH3GLB2	0	0	5548600	0	0	0	0	0	6252800	0	0	0	0	4708000	4403000	5952300	0	0	0	5	5	5	20	20	20	0	19.733	98666000	14	4443100		9606;9606	346050	0	638040	266760	268720	0	257110	384800	383820	0	308270	448430	0	255510
O15120	O15120	1-acyl-sn-glycerol-3-phosphate acyltransferase beta	AGPAT2	0	0	5833600	0	0	0	0	0	0	0	0	0	6991300	0	0	6478600	0	0	0	2	2	2	15.1	15.1	15.1	0	11.156	70835000	22	4408900		9606	0	408990	585890	0	0	317370	307980	474010	419200	0	0	0	492770	344360
P15880	P15880	40S ribosomal protein S2	RPS2	5624100	0	6600300	0	3603400	4075900	5035100	4527600	6897000	0	5465000	0	6445700	6471600	5375300	5552400	5289200	5005100	0	8	8	8	33.4	33.4	33.4	0	45.317	183320000	59	4398900		9606	321780	0	1166500	104150	140930	314080	164820	463190	518820	146460	134970	133110	502760	339330
Q9BUN8	Q9BUN8	Derlin-1	DERL1	0	0	0	0	0	0	0	0	0	0	0	0	0	0	0	0	0	0	0	1	1	1	4.4	4.4	4.4	0.0023159	2.1913	48364000	13	4396700		9606	264820	291180	393340	261440	0	0	275110	0	331090	331410	221250	0	510670	457960
P02751	P02751	Fibronectin	FN1	10730000	0	46075000	0	242520	0	0	0	695990	0	0	0	1198100	0	0	483510	0	0	0	49	49	49	33.7	33.7	33.7	0	323.31	823580000	117	4382500		9606	514640	0	3536000	8797.6	21719	0	0	0	96290	0	0	0	184690	0
Q8NFH3	Q8NFH3	Nucleoporin Nup43	NUP43	0	0	0	0	0	0	0	0	0	0	0	0	0	0	0	0	0	0	0	2	2	2	8.2	8.2	8.2	0	89.097	52544000	7	4378700		9606	413390	0	176020	0	0	0	344030	733520	0	0	345260	0	448490	0
P46379	P46379	Large proline-rich protein BAG6	BAG6	5547700	8103900	7520400	7273000	3898800	4876900	8467700	8454900	8524600	0	6974600	7450900	9210800	7939500	5235800	6354000	8387600	6659900	4568300	6	6	6	8.7	8.7	8.7	0	94.546	220540000	60	4372600		9606	159720	246710	242100	181980	106620	125220	345000	405770	344100	0	220290	280320	462990	264650
Q9P2D7	Q9P2D7	Dynein heavy chain 1, axonemal	DNAH1	16239000	19022000	9879600	14623000	19953000	21268000	17691000	21892000	15986000	20411000	18704000	20446000	14200000	20012000	16034000	14896000	17987000	16684000	19943000	84	83	81	28.2	28	27.6	0	323.31	3521900000	870	4363900		9606	220700	266220	146920	162230	370360	196800	175770	249330	189640	223970	221950	437930	182610	272880
P40429;Q6NVV1	P40429	60S ribosomal protein L13a;Putative 60S ribosomal protein L13a protein RPL13AP3	RPL13A;RPL13AP3	0	0	0	0	0	0	0	2157000	0	0	0	0	0	0	0	2061800	0	0	0	3	3	3	16.7	16.7	16.7	0	5.1483	39258000	18	4362000		9606;9606	0	0	704560	136800	149280	0	0	467310	357300	0	222260	322000	425760	240410
Q9Y2B4	Q9Y2B4	TP53-target gene 5 protein	TP53TG5	3080800	0	6181200	0	5904800	0	0	2680700	0	0	6213000	0	0	0	5868300	4055900	0	0	0	7	7	7	23.8	23.8	23.8	0	25.304	92287000	28	4361100		9606	146890	0	1798700	0	380510	0	0	62317	0	208570	867570	54185	0	0
P67775;P62714	P67775;P62714	Serine/threonine-protein phosphatase 2A catalytic subunit alpha isoform;Serine/threonine-protein phosphatase 2A catalytic subunit beta isoform	PPP2CA;PPP2CB	13737000	0	0	0	0	0	0	0	0	0	0	0	0	0	0	10439000	0	0	0	7	7	5	27.8	27.8	23	0	25.726	139040000	22	4352300		9606;9606	1080500	561870	415720	219620	162760	99207	169460	117750	150950	235740	0	211020	1097900	122190
Q075Z2	Q075Z2	Binder of sperm protein homolog 1	BSPH1	0	0	0	0	0	0	0	0	0	0	0	0	0	0	0	0	0	0	0	1	1	1	12.1	12.1	12.1	0	4.3233	21707000	6	4341500		9606	0	0	0	1363700	0	0	0	0	0	626620	0	586790	0	0
P34913	P34913	Bifunctional epoxide hydrolase 2	EPHX2	0	0	0	3796500	0	1496300	8970300	6330900	6310300	0	0	12783000	16585000	0	0	4160600	0	0	0	10	10	10	31.9	31.9	31.9	0	144.94	252620000	70	4317400		9606	59793	62469	36434	125940	36032	27681	457050	366090	261030	0	0	1060800	1754000	0
Q96RL7	Q96RL7	Vacuolar protein sorting-associated protein 13A	VPS13A	15720000	24383000	17802000	18161000	14790000	19098000	23227000	25401000	17661000	17337000	17014000	17056000	18233000	17388000	11459000	22242000	18873000	19360000	14194000	66	66	66	30.4	30.4	30.4	0	323.31	1893300000	594	4317300		9606	192500	335740	239770	242550	389540	144910	193880	541960	200860	89374	174390	241500	251220	157220
O15228	O15228	Dihydroxyacetone phosphate acyltransferase	GNPAT	6967400	8112700	6140700	6173600	9427600	9215400	7872400	9146300	10757000	6791900	10584000	8606100	8589900	8895100	5926300	9458000	8503400	9267000	6450200	12	12	12	28.5	28.5	28.5	0	29.375	516060000	134	4283900		9606	273130	157180	444390	222130	277810	318980	151570	158770	467210	107120	168380	495910	313810	290540
Q9NYP7	Q9NYP7	Elongation of very long chain fatty acids protein 5	ELOVL5	0	0	0	0	0	0	0	0	0	0	0	0	0	0	0	0	0	0	0	1	1	1	4.3	4.3	4.3	0.00047733	2.5271	34197000	15	4274700		9606	0	1121800	0	71298	0	0	0	255570	0	455680	0	0	267820	0
Q9BWS9	Q9BWS9	Chitinase domain-containing protein 1	CHID1	0	5694300	5567900	8918700	4125900	3653400	6243400	6910900	6780900	3122900	0	3858700	5160800	0	0	5242800	4293300	0	0	7	7	7	23.4	23.4	23.4	0	10.161	206380000	40	4267900		9606	254010	233350	468400	681410	241320	237410	250550	348110	472200	115070	162010	199340	135750	207420
O14829	O14829	Serine/threonine-protein phosphatase with EF-hands 1	PPEF1	8448900	11022000	12195000	7960100	9572100	9843300	7922600	8898200	11313000	6125600	8594500	12491000	7605600	9109100	6724700	8403700	10150000	10254000	0	13	13	13	23.4	23.4	23.4	0	124.92	439560000	116	4255500		9606	280410	247760	396940	363700	298840	175460	77414	295210	658270	119490	388460	95538	164150	188880
P31151;Q86SG5	P31151	Protein S100-A7;Protein S100-A7A	S100A7;S100A7A	0	0	0	0	0	0	0	0	0	0	0	0	0	0	0	0	0	0	0	6	6	6	55.4	55.4	55.4	0	27.283	78614000	6	4231400		9606;9606	0	0	0	96978	0	0	0	0	0	0	0	0	0	0
Q01518	Q01518	Adenylyl cyclase-associated protein 1	CAP1	0	4091400	4415100	3737000	2650400	2935800	4037800	3827800	5148000	4138200	3129700	4638900	2765900	0	5339200	4364900	0	7592700	3376300	11	11	11	34.1	34.1	34.1	0	40.567	162400000	73	4225100		9606	0	58005	354340	139320	197840	227280	183870	120250	475760	236530	85250	465200	262720	0
O75610;O00292	O75610;O00292	Left-right determination factor 1;Left-right determination factor 2	LEFTY1;LEFTY2	0	0	10223000	0	0	0	0	0	5782100	0	0	6624600	0	0	0	5366100	0	0	0	8	8	8	32.8	32.8	32.8	0	5.7194	94936000	13	4209500		9606;9606	0	0	2237900	0	0	0	0	0	525630	0	0	694230	0	0
Q5JU00	Q5JU00	Dynein regulatory complex subunit 5	TCTE1	14137000	12493000	9629400	8968500	10055000	14455000	11121000	14164000	8929800	15767000	12563000	15044000	12282000	11869000	9520700	10643000	11341000	8736700	12559000	10	10	10	33.3	33.3	33.3	0	163.28	592670000	126	4195300		9606	412830	961490	112680	637440	999430	303970	285010	271950	505480	297190	870750	658640	398620	397610
Q9UQ80	Q9UQ80	Proliferation-associated protein 2G4	PA2G4	6694100	6442500	8096300	7649100	5100600	8317300	9235000	9700400	6897200	5919600	6972500	5110900	8905900	9767500	6975000	12139000	6211500	18925000	8875300	12	12	12	43.1	43.1	43.1	0	85.128	358190000	85	4184800		9606	106980	209220	197560	108620	136190	89279	330020	329400	259430	80335	113980	97060	361310	571360
Q9P225	Q9P225	Dynein heavy chain 2, axonemal	DNAH2	18601000	18269000	8293200	11030000	18452000	21715000	17218000	21038000	17749000	20784000	19323000	20379000	13967000	17930000	14300000	13854000	16557000	18267000	22071000	78	77	77	25.3	25.1	25.1	0	323.31	2607200000	723	4168500		9606	152130	167330	138950	129490	273050	255420	193560	288700	196600	227240	153480	363930	160330	248770
Q8WY22	Q8WY22	BRI3-binding protein	BRI3BP	0	0	23667000	26763000	12543000	0	0	0	26900000	0	0	0	21759000	0	35839000	28958000	25129000	0	0	3	3	3	16.7	16.7	16.7	0	9.2313	358360000	28	4166000		9606	2783300	1679700	660890	442840	272020	1120600	929230	1338500	470020	1129400	1441600	0	448660	1221700
P49901	P49901	Sperm mitochondrial-associated cysteine-rich protein	SMCP	4005400	0	4594400	5296800	8056700	6247000	5804300	4345000	3152600	6961700	5305900	11208000	2813400	6541500	3219900	6279800	0	7176800	9888900	5	5	5	67.2	67.2	67.2	0	25.758	200570000	61	4164200		9606	146570	196190	410000	194870	340480	141650	186340	157620	90367	348820	129440	521810	100620	182250
O60423	O60423	Phospholipid-transporting ATPase IK	ATP8B3	9187300	9256600	0	10042000	18289000	11859000	12426000	11760000	11636000	16479000	0	9628900	11355000	9379400	12020000	4555500	0	11533000	7381400	11	11	11	9.8	9.8	9.8	0	80.229	365210000	88	4156100		9606	339800	45649	113770	47338	450420	313360	251190	329170	362410	545850	0	191210	373110	205080
Q9BQP9	Q9BQP9	BPI fold-containing family A member 3	BPIFA3	33252000	10497000	0	45487000	0	0	9379700	0	0	0	0	0	6693300	0	15613000	26370000	0	0	0	1	1	1	11.4	11.4	11.4	0	5.8969	241600000	23	4149100		9606	737920	278080	284990	1121500	0	437280	174620	383770	0	242030	680930	354590	226360	272250
Q96BY9	Q96BY9	Store-operated calcium entry-associated regulatory factor	SARAF	5145100	4240300	0	3917100	2477000	0	2811200	3846700	0	3629000	0	0	3918200	0	0	2673900	0	0	0	5	5	5	19.5	19.5	19.5	0	96.771	88987000	46	4144000		9606	472140	548600	0	489370	254150	106670	258520	428640	0	366600	143040	0	441420	0
Q96SK2	Q96SK2	Transmembrane protein 209	TMEM209	8251300	0	19473000	0	0	0	0	9018000	0	0	0	4953700	5887900	0	0	7524400	0	0	0	13	13	13	36	36	36	0	175.47	194620000	46	4097100		9606	591580	111090	1316100	400960	116500	114240	0	271660	63714	64253	93664	134390	270060	0
Q8TAT6	Q8TAT6	Nuclear protein localization protein 4 homolog	NPLOC4	11820000	14689000	8746500	8607900	10038000	10751000	13591000	15716000	9140800	8154600	8118500	9412200	10930000	8215100	6288700	10726000	11417000	0	10726000	11	11	11	25.3	25.3	25.3	0	40.282	447560000	132	4092200		9606	348800	334110	201560	443870	688600	91639	103050	159460	92556	59283	126250	250990	292950	84775
Q5TGZ0	Q5TGZ0	MICOS complex subunit MIC10	MICOS10	0	0	0	0	0	0	0	0	0	0	0	0	0	0	0	0	0	0	0	1	1	1	10.3	10.3	10.3	0.0040853	1.9497	12251000	6	4083700		9606	1337600	0	0	0	0	0	0	0	0	0	1567100	0	0	0
O00299	O00299	Chloride intracellular channel protein 1	CLIC1	0	0	0	4618600	0	0	0	0	4164300	0	0	3202700	11689000	0	2837100	0	0	0	0	8	8	8	52.3	52.3	52.3	0	85.564	69841000	20	4077600		9606	0	0	0	472150	0	0	118360	0	436200	0	0	433220	1953800	160550
P03928	P03928	ATP synthase protein 8	MT-ATP8	0	0	0	0	0	0	0	0	0	0	0	0	0	0	0	0	0	0	0	1	1	1	16.2	16.2	16.2	0.0053168	1.76	12184000	3	4061300		9606	0	0	0	2303900	689030	0	0	0	0	0	0	0	0	0
Q9NRX4	Q9NRX4	14 kDa phosphohistidine phosphatase	PHPT1	0	0	0	0	0	0	0	0	0	0	0	0	0	0	0	0	0	0	0	2	2	2	25.6	25.6	25.6	0	43.414	32427000	16	4053400		9606	236170	0	589660	0	0	0	358580	0	666960	0	181990	743990	1047500	228590
CON__Q9BYR9;Q9BYT5;Q9BYU5;Q9BYR9;P0C7H8	CON__Q9BYR9;Q9BYT5;Q9BYU5;Q9BYR9;P0C7H8	Keratin-associated protein 2-2;Keratin-associated protein 2-1;Keratin-associated protein 2-4;Keratin-associated protein 2-3	KRTAP2-2;KRTAP2-1;KRTAP2-4;KRTAP2-3	0	0	0	0	0	0	0	0	0	0	0	0	0	0	0	0	0	0	0	1	1	1	7.8	7.8	7.8	0	4.6959	32420000	2	4052500	+	-1;9606;9606;9606;9606	1761000	0	0	0	0	0	0	0	0	0	0	2291400	0	0
P61018	P61018	Ras-related protein Rab-4B	RAB4B	3028200	3177500	0	0	2930800	3460300	3980200	4733900	3350700	3478500	0	2742400	3767500	4489700	3112600	3601800	4752100	3096700	0	6	6	5	37.1	37.1	30.5	0	10.575	118990000	55	4035100		9606	241130	251590	0	221680	238670	209230	304610	352270	445690	233600	82163	231520	387930	315520
Q96CN7	Q96CN7	Isochorismatase domain-containing protein 1	ISOC1	0	0	0	0	1894000	0	0	0	2548900	2909300	0	0	3432400	0	2042100	3734800	0	0	0	4	4	4	22.1	22.1	22.1	0	5.2067	65816000	25	4005400		9606	152250	366260	129440	244550	98688	0	127530	329210	415320	180100	126710	247750	342640	194710
P46776	P46776	60S ribosomal protein L27a	RPL27A	0	0	0	0	0	0	0	0	0	0	0	0	0	0	0	0	0	0	0	1	1	1	14.9	14.9	14.9	0	10.795	27937000	8	3991000		9606	325300	0	819440	0	0	0	0	0	0	0	0	0	917050	0
P14868	P14868	Aspartate--tRNA ligase, cytoplasmic	DARS1	6288900	5273300	14380000	0	5195800	0	9092100	8818200	8507600	0	4462100	8456200	18094000	6914400	7367800	9690000	10616000	0	0	11	11	11	25.7	25.7	25.7	0	81.151	315780000	96	3978500		9606	156700	21597	871930	281540	61419	125580	136340	418280	142510	124540	31327	315650	1009200	123590
Q8TCT9	Q8TCT9	Minor histocompatibility antigen H13	HM13	0	0	2782600	3618900	2372100	0	0	3599800	0	0	0	0	4983900	3649700	0	3821900	0	0	0	6	6	6	21	21	21	0	24.561	84082000	55	3967500		9606	110510	0	291960	281520	262760	0	102880	184260	203290	0	95781	0	761870	468170
Q6UWB4	Q6UWB4	Serine protease 55	PRSS55	3269100	4346000	2018300	3858800	2130200	0	3490500	4430300	3422900	4268000	2451000	0	2689200	2419100	4177300	3172800	0	4441300	3524100	7	7	7	28.1	28.1	28.1	0	18.884	156110000	96	3933900		9606	257820	267590	123540	260360	74945	0	201400	345820	279990	254680	90438	0	216960	89565
P43652	P43652	Afamin	AFM	5252500	8859700	7685900	8404900	9947700	8219200	6500700	5932700	4073000	7821200	7877700	6183300	5735300	6629400	3933900	7788500	4541400	12989000	14400000	15	15	15	33.4	33.4	33.4	0	166.79	449310000	145	3932000		9606	129350	180600	762080	244960	277830	57655	93493	215560	107730	200090	379580	167570	127720	140280
Q9NX46	Q9NX46	ADP-ribose glycohydrolase ARH3	ADPRS	6000700	10096000	0	9306500	0	8105200	11047000	11136000	0	12209000	7628400	12762000	0	0	0	8087300	8524800	8994000	11244000	6	6	6	34.4	34.4	34.4	0	43.22	245630000	58	3923800		9606	423290	591420	858410	290520	490140	414670	221740	707560	461710	870350	441240	1058100	0	61228
Q9UI38	Q9UI38	Probable threonine protease PRSS50	PRSS50	3975400	4664600	0	0	3197000	0	5566500	0	0	0	0	0	4767000	0	3106300	5571100	5914600	0	3763200	5	5	5	19.2	19.2	19.2	0	10.454	107190000	35	3897600		9606	222980	221710	219360	172700	186550	204390	246930	390900	262530	115070	297200	245060	247160	17989
Q9UK22	Q9UK22	F-box only protein 2	FBXO2	5160400	5892500	8822300	0	4816700	0	0	0	6888200	0	0	8073600	6752900	0	4575000	7545900	0	0	7451000	4	4	4	25	25	25	0	35.996	143460000	53	3885400		9606	169250	151650	785580	286600	333940	489170	328220	166480	579980	0	0	428490	250460	663880
P46926	P46926	Glucosamine-6-phosphate isomerase 1	GNPDA1	0	21432000	0	14795000	7765600	10308000	12035000	11688000	0	7945600	0	9327900	8661000	10431000	12275000	13618000	11039000	14332000	10074000	7	5	5	42.9	31.8	31.8	0	32.519	238960000	76	3870200		9606	146500	413840	611810	256580	142050	231140	238140	210380	161610	115440	0	198120	88759	227330
Q96FW1	Q96FW1	Ubiquitin thioesterase OTUB1	OTUB1	0	7213400	4409900	4071600	3490600	0	4741900	5620000	5476900	3257400	0	0	7825100	5436200	0	5996900	0	5406300	0	5	5	5	20.3	20.3	20.3	0	29.982	161360000	47	3856900		9606	220110	205130	310290	147390	90141	94089	187080	262060	411750	121910	112550	0	852210	546230
O15296	O15296	Polyunsaturated fatty acid lipoxygenase ALOX15B	ALOX15B	0	1681200	0	1924200	0	0	2279100	2726100	3764300	0	0	3275200	53084000	0	0	2723700	0	0	0	17	17	17	34	34	34	0	112.07	317320000	59	3855000		9606	0	214810	0	54613	0	0	82113	131570	222070	51464	0	189020	2662900	0
O43617	O43617	Trafficking protein particle complex subunit 3	TRAPPC3	0	0	0	2672600	0	4266500	0	0	0	0	3992500	0	0	0	6015000	2835100	0	0	0	3	3	3	18.9	18.9	18.9	0.0014131	2.3582	41713000	14	3853100		9606	268210	0	0	531350	0	498680	0	0	0	0	500840	0	494730	88408
P62330	P62330	ADP-ribosylation factor 6	ARF6	0	5497000	0	0	3601000	0	0	0	0	0	0	0	0	4274100	3670000	3353900	0	0	4320300	1	1	1	12	12	12	0	7.4125	81180000	29	3823500		9606	224410	617020	0	602950	345230	221520	438360	0	461350	473700	537870	429310	455560	414150
P60660;P14649	P60660	Myosin light polypeptide 6;Myosin light chain 6B	MYL6;MYL6B	0	0	0	4505500	0	0	0	3658500	3962000	0	0	4139400	0	0	0	0	0	0	0	3	3	3	29.1	29.1	29.1	0	8.2583	62240000	21	3815900		9606;9606	0	0	0	354170	82707	0	0	430380	350130	0	0	471910	1127400	245990
Q6V702	Q6V702	Cilia- and flagella-associated protein 299	CFAP299	5127800	4220400	2851600	0	5504800	3814500	0	0	5749500	5351100	6244800	5029700	2577500	0	0	0	5104100	0	0	8	8	8	48.5	48.5	48.5	0	14.214	146180000	39	3804900		9606	220440	225010	426070	310130	694640	401490	0	320230	817600	293270	552870	583250	194450	607380
A8MYV0	A8MYV0	Doublecortin domain-containing protein 2C	DCDC2C	9044600	0	5093900	10421000	7642700	8919700	7928900	11296000	8017000	13996000	8329400	0	0	9530200	8870100	0	0	8409800	12143000	8	8	8	30.5	30.5	30.5	0	91.273	270520000	44	3802700		9606	440950	211430	437670	234590	296320	122210	258760	618190	173810	226080	89744	184860	0	351160
P35625	P35625	Metalloproteinase inhibitor 3	TIMP3	0	0	3430500	0	0	0	5178900	0	0	0	0	0	0	0	0	0	0	0	0	4	4	4	19.4	19.4	19.4	0	3.4299	41830000	12	3802700		9606	0	0	528050	114330	92935	172380	881780	651570	122800	0	0	211790	0	1027100
Q6ZR08	Q6ZR08	Dynein heavy chain 12, axonemal	DNAH12	7873100	7221300	7130800	6304000	8311400	9478300	9587800	9678200	8177000	9735500	9272700	11126000	7174300	8819300	7259300	7523300	8905200	7136600	9303500	48	44	44	22.3	21.2	21.2	0	311.55	1211100000	468	3791000		9606	259390	132410	189150	97485	232860	166030	150960	202160	272580	244750	186460	343880	142500	226100
Q8NCW5	Q8NCW5	NAD(P)H-hydrate epimerase	NAXE	3686200	4553200	0	4648200	3561800	3709100	0	4207100	0	3164500	4254700	0	0	0	3956000	5691600	5376200	2526100	0	9	9	9	43.4	43.4	43.4	0	52.616	120660000	50	3782600		9606	237260	388060	284870	225010	206530	339820	0	304290	186170	296240	379430	0	158920	0
P62195;Q8NB90	P62195	26S proteasome regulatory subunit 8;ATPase family protein 2 homolog	PSMC5;SPATA5	5838000	5709400	15129000	0	3068800	5799800	5767100	4839300	7325400	0	8512100	6219200	4666400	7662400	5646000	8286100	6943000	3015100	0	13	13	13	44.8	44.8	44.8	0	91.778	317870000	90	3781800		9606;9606	93760	60897	1350800	409300	261690	69334	115700	116890	275780	202110	129340	341750	151990	240400
O95989	O95989	Diphosphoinositol polyphosphate phosphohydrolase 1	NUDT3	0	0	0	0	0	3066700	0	0	0	0	0	0	0	0	0	2065300	0	0	0	3	3	3	23.3	23.3	23.3	0	4.5936	33982000	23	3775800		9606	348370	500370	0	252320	221850	495560	281990	339760	0	0	672520	0	0	0
O75439	O75439	Mitochondrial-processing peptidase subunit beta	PMPCB	4641100	3499800	4488200	0	4243600	4655300	4049700	5470300	2985600	3348900	3290400	3684200	3594500	3020500	2915800	2812100	4192500	0	0	7	6	6	20	18.6	18.6	0	45.928	193520000	65	3767400		9606	366360	64460	570500	98234	418370	269540	64443	467880	103280	78207	73810	221620	257540	250150
CON__Q61726	CON__Q61726			0	0	0	0	0	0	0	0	0	0	0	0	0	0	0	0	0	0	0	15	3	2	25.1	7.1	5.2	0	15.667	104940000	5	3748000	+	-1	216330	0	0	0	0	0	0	0	0	0	0	3531700	0	0
Q8NEX6	Q8NEX6	Protein WFDC11	WFDC11	0	0	0	0	0	0	0	0	9290800	13517000	0	0	6508200	0	0	0	0	0	0	1	1	1	16.1	16.1	16.1	0	10.633	68588000	10	3731600		9606	1484600	1038500	0	1166400	0	0	0	0	1200100	1557600	0	2381000	973930	0
P56180;Q6XPS3	P56180	Putative tyrosine-protein phosphatase TPTE;Phosphatidylinositol 3,4,5-trisphosphate 3-phosphatase TPTE2	TPTE;TPTE2	0	12884000	3493600	11054000	0	0	0	0	0	0	15166000	0	0	0	5688400	0	7821100	0	0	11	11	11	17.1	17.1	17.1	0	44.602	144970000	38	3715100		9606;9606	0	1034300	218440	608880	44327	0	0	0	0	0	1117400	0	0	0
Q16401	Q16401	26S proteasome non-ATPase regulatory subunit 5	PSMD5	0	0	3725800	0	0	0	0	4984100	3857200	0	3736100	5006500	5575200	4138000	0	4218300	3028800	4664600	0	10	10	10	29.2	29.2	29.2	0	31.659	121720000	70	3698100		9606	148930	143220	384930	0	108010	119730	128940	213430	219040	102530	226440	426830	392590	229740
Q9BUN1	Q9BUN1	Protein MENT	MENT	6738100	5702800	8790700	0	5401400	0	0	3985800	4359300	6203100	4886100	0	0	3902900	6155100	5610400	0	6934800	6743400	8	8	8	37.8	37.8	37.8	0	80.831	173610000	55	3653900		9606	631460	78312	927840	556720	301660	201830	0	104360	284610	193050	99404	409390	173440	59088
Q13576	Q13576	Ras GTPase-activating-like protein IQGAP2	IQGAP2	4410100	8828500	7681900	9645300	5772000	7011600	7483300	7669100	7899900	4822600	5821700	7169600	7225300	7289800	4628500	8212700	10396000	9104500	6503100	23	23	23	19.9	19.9	19.9	0	164.3	704450000	272	3653500		9606	175440	167190	250080	161250	125510	113930	152410	283740	234210	124770	187020	205490	197060	191620
Q9UJ83	Q9UJ83	2-hydroxyacyl-CoA lyase 1	HACL1	7462600	12225000	14574000	9679000	9250700	0	12459000	13155000	8916800	0	11822000	14839000	13534000	10208000	6960900	12441000	9724400	6250400	0	13	13	13	33.9	33.9	33.9	0	29.234	482160000	86	3648800		9606	164460	130260	501410	142500	142260	76833	332510	252900	158090	0	182930	317220	377690	245230
P47897	P47897	Glutamine--tRNA ligase	QARS1	3469700	6236500	6658700	5186600	3153800	3175500	5406600	4849600	7064700	3256000	3393200	4852100	6411700	4225200	3668800	3818700	5586900	5731600	3712800	13	13	13	24.5	24.5	24.5	0	252.96	294660000	116	3638600		9606	109360	339110	372080	157930	94467	139430	155090	257090	280020	112720	104870	257500	350940	61612
Q495T6	Q495T6	Membrane metallo-endopeptidase-like 1	MMEL1	6852300	10235000	0	10160000	7687900	13009000	8285400	9940000	6651200	8983000	5836700	5962100	8168000	6476400	7891800	11347000	10792000	13532000	12185000	10	10	10	18.4	18.4	18.4	0	105.01	431230000	98	3620600		9606	300670	365110	92847	378420	89140	548800	81892	128960	203120	312940	112550	137400	261380	248980
A1A4V9	A1A4V9	Coiled-coil domain-containing protein 189	CCDC189	0	4515600	3937800	0	5399800	0	6039300	7427900	4808100	7010500	0	0	8033600	0	6371100	4009100	0	7692500	6404600	4	4	4	18.4	18.4	18.4	0	21.976	139650000	59	3610000		9606	93998	148520	256520	194820	184530	62979	201790	149110	222230	177080	76735	255710	391270	64517
CON__P19013;P19013	CON__P19013;P19013	Keratin, type II cytoskeletal 4	KRT4	0	0	0	96971000	0	0	0	1678500	11226000	0	0	0	0	0	0	831110	0	0	0	24	22	15	43.4	41.9	30.8	0	89.206	436410000	66	3601300	+	-1;9606	0	0	0	2727600	17301	0	196980	125920	709200	0	0	0	0	0
O94973	O94973	AP-2 complex subunit alpha-2	AP2A2	4638700	6016900	5241300	5090600	5952500	4517500	3974200	5955300	5565100	4415000	4803600	5559500	4799200	5254800	4396200	7072500	5477100	5883900	3554700	16	16	10	23.2	23.2	16.1	0	34.877	274670000	103	3595100		9606	140310	131830	300040	312550	284760	81168	97406	212060	227550	133920	94442	154230	355070	190710
Q5T2S8	Q5T2S8	Armadillo repeat-containing protein 4	ARMC4	10071000	4495100	13220000	4469200	7096800	8342500	5329900	6332100	5289500	6596000	10699000	9198200	8454500	6142100	6804800	7635800	5946700	4398600	6408000	25	25	25	34.9	34.9	34.9	0	323.31	612560000	239	3578400		9606	299050	172190	189110	69015	279420	106130	219720	300310	29733	238050	106940	48954	295180	314880
Q14393	Q14393	Growth arrest-specific protein 6	GAS6	4413900	0	6370800	0	0	38994000	4989200	7099700	0	0	0	1920700	0	3162700	0	28016000	0	0	0	16	16	16	33.5	33.5	33.5	0	232.4	301180000	65	3572900		9606	136000	0	338570	0	0	1270700	184240	297890	0	0	0	37281	0	79059
Q15645	Q15645	Pachytene checkpoint protein 2 homolog	TRIP13	3331600	5164600	4908400	4752800	3113800	0	0	3043700	5051200	0	0	3118800	4573400	4795900	0	4313300	3731600	4962000	0	8	8	8	22.5	22.5	22.5	0	13.442	170100000	50	3572500		9606	145310	469120	376550	132080	94155	74994	0	96325	499490	85362	0	188400	475800	342680
Q14240	Q14240	Eukaryotic initiation factor 4A-II	EIF4A2	0	0	0	0	0	0	0	0	0	0	0	0	0	0	0	0	0	0	0	5	1	1	17.4	3.4	3.4	0	11.83	81955000	17	3563300		9606	226210	31541	506000	197490	118530	146240	105190	217080	230900	131710	271800	271430	273880	184940
O60635	O60635	Tetraspanin-1	TSPAN1	0	0	0	0	0	0	0	0	0	0	0	0	0	0	0	0	0	0	0	2	2	2	7.5	7.5	7.5	0.0053027	1.73	17801000	8	3560200		9606	418490	0	580730	0	0	0	293640	1121700	0	0	0	0	0	595050
O94788	O94788	Retinal dehydrogenase 2	ALDH1A2	4359900	7834300	5868100	5875200	4797800	5252400	5677600	6882500	5221400	4688800	5523300	6021600	0	5692500	4764500	6799600	5336600	9132600	7660200	9	9	8	35.5	35.5	33.4	0	86.614	346750000	132	3555900		9606	168720	216220	319370	151800	195650	126220	163110	119110	49529	174280	226740	624570	209930	254280
O60825	O60825	6-phosphofructo-2-kinase/fructose-2,6-bisphosphatase 2	PFKFB2	4332200	6394800	0	0	0	0	5824100	6698200	0	5214500	0	4491900	4410700	9269600	0	0	0	0	0	12	12	12	32.5	32.5	32.5	0	48.086	138290000	63	3552000		9606	161850	666030	0	0	79312	97650	313030	647630	148150	203090	49224	177580	218570	834750
P60602	P60602	Reactive oxygen species modulator 1	ROMO1	0	0	0	0	0	0	0	0	0	0	0	0	0	0	0	0	0	0	0	2	2	2	31.6	31.6	31.6	0	4.4608	14197000	5	3549200		9606	0	0	0	0	0	0	0	0	0	0	0	1491100	1030200	1027900
P09668	P09668	Pro-cathepsin H	CTSH	0	0	11927000	0	0	0	7115100	6399400	0	0	0	8968300	0	0	0	13889000	0	0	0	7	7	7	25.1	25.1	25.1	0	86.799	137040000	27	3547700		9606	0	0	1307100	0	0	283950	176540	153630	0	0	0	473190	81358	251720
Q9BRA2	Q9BRA2	Thioredoxin domain-containing protein 17	TXNDC17	0	0	0	0	0	0	0	0	0	0	0	0	0	0	0	0	0	0	0	3	3	3	30.9	30.9	30.9	0	5.8827	72745000	24	3537800		9606	411440	526380	1000300	494460	243540	401240	240720	0	356030	298430	273350	236550	830100	256030
Q6NXT2	Q6NXT2	Histone H3.3C	H3-5	1845000	0	0	3773100	0	0	851920	0	0	0	0	0	0	0	0	3098600	0	0	0	7	3	3	56.3	41.5	41.5	0	7.415	27865000	22	3537000		9606	359150	0	0	873680	0	0	120060	0	0	0	411480	0	837670	0
Q9NXE4	Q9NXE4	Sphingomyelin phosphodiesterase 4	SMPD4	19391000	21358000	25625000	17818000	12935000	13915000	20284000	26027000	18509000	21420000	13530000	22502000	15181000	14293000	19346000	26588000	20145000	18305000	17389000	17	17	17	30	30	30	0	71.974	854870000	138	3535100		9606	132520	251030	774850	678810	33457	69582	211380	344920	134060	87083	77158	265080	121080	101330
Q9BV79	Q9BV79	Enoyl-[acyl-carrier-protein] reductase, mitochondrial	MECR	0	5296700	3979300	0	9608600	0	0	3887600	0	7886400	0	0	4512900	4494400	4070100	0	5097500	6420800	8467300	5	5	5	28.4	28.4	28.4	0	127.28	150110000	76	3529200		9606	304280	272500	172220	313120	268460	361550	208010	517550	457500	684300	102350	74082	124160	124970
O76003	O76003	Glutaredoxin-3	GLRX3	11903000	18853000	19215000	10207000	0	10845000	20190000	18100000	15651000	12828000	12118000	18754000	17314000	17658000	13445000	21416000	15823000	19012000	6188600	8	8	8	37.9	37.9	37.9	0	323.31	530930000	89	3525000		9606	96088	1630800	491270	892830	0	791580	250050	331870	1419000	285140	60191	559090	177010	353780
Q16566	Q16566	Calcium/calmodulin-dependent protein kinase type IV	CAMK4	0	4044200	5933900	0	0	0	0	0	0	4764900	0	5355300	5708100	5527200	4842100	3703900	5132900	0	4940100	7	7	7	19.5	19.5	19.5	0	19.029	138640000	45	3520400		9606	122040	185440	424850	156430	133820	60832	90921	369280	198420	155730	89727	336660	216940	295510
P04080	P04080	Cystatin-B	CSTB	0	0	0	0	0	0	0	0	0	0	0	0	0	0	0	0	0	0	0	2	2	2	33.7	33.7	33.7	0.00047687	2.4997	28286000	10	3516600		9606	0	0	0	573600	0	0	0	446280	331810	0	0	436370	1013400	0
Q6ZTR5	Q6ZTR5	Cilia- and flagella-associated protein 47	CFAP47	9700900	11238000	6365000	11335000	11616000	14391000	12979000	13387000	10011000	15302000	10116000	11269000	10180000	11963000	9969300	9054300	10697000	14387000	16019000	44	44	44	23.1	23.1	23.1	0	234.48	1561900000	479	3512500		9606	87255	187880	94865	102120	257880	173360	119480	275230	112400	254140	88842	185510	229830	245240
Q9Y394	Q9Y394	Dehydrogenase/reductase SDR family member 7	DHRS7	0	0	0	3962200	1730300	0	0	2179800	3492800	0	0	0	5626600	3224400	2386200	2711000	0	0	0	5	5	5	18.6	18.6	18.6	0	38.72	67781000	32	3512300		9606	139520	38647	194130	492820	100650	23323	0	290710	281210	0	0	0	962400	436230
Q9NPH0	Q9NPH0	Lysophosphatidic acid phosphatase type 6	ACP6	6080400	0	0	5227600	5592900	6279800	0	0	7401100	0	6266100	9112400	7246500	9716200	0	0	7463400	0	0	8	8	8	25.9	25.9	25.9	0	127.99	186040000	63	3462400		9606	300360	109940	142580	218590	341950	105210	147830	200130	147650	317500	126070	679870	1570900	116520
Q9H2A7	Q9H2A7	C-X-C motif chemokine 16	CXCL16	0	0	0	0	0	0	0	0	0	0	0	0	0	0	0	0	0	0	0	1	1	1	9.4	9.4	9.4	0.00094429	2.387	31146000	6	3460700		9606	647720	746260	0	466510	396230	0	560990	642980	0	0	0	0	0	0
P54578	P54578	Ubiquitin carboxyl-terminal hydrolase 14	USP14	5783600	10997000	7782900	7043000	4821500	4783700	6851400	5867400	6624800	5106300	4301500	6479800	9637700	4906900	5218800	5646800	7028600	7016500	4349200	6	6	6	21.3	21.3	21.3	0	85.443	288020000	128	3455500		9606	141760	361610	297880	152050	47055	39639	159990	173170	160110	159660	43182	357300	497130	339030
P62829	P62829	60S ribosomal protein L23	RPL23	0	0	0	0	0	0	0	0	0	0	0	0	0	0	0	0	0	0	0	1	1	1	14.3	14.3	14.3	0	3.464	30943000	21	3438100		9606	0	0	596760	0	142680	0	258630	248370	396140	0	155340	0	362630	305460
P59998	P59998	Actin-related protein 2/3 complex subunit 4	ARPC4	0	0	0	0	0	0	0	2867600	0	0	0	0	4522300	3446300	0	0	0	0	0	4	4	4	21.4	21.4	21.4	0	3.417	42499000	15	3437400		9606	0	67816	277390	0	127340	177690	420610	271940	0	0	0	468880	1000200	474880
P54819	P54819	Adenylate kinase 2, mitochondrial	AK2	0	0	0	9867500	5719600	8884500	5078500	0	0	0	7643200	0	0	7290900	7701800	7115300	9748300	0	5960500	8	8	8	37.7	37.7	37.7	0	66.638	175280000	37	3426700		9606	443130	300620	475240	706000	281050	379120	186260	354740	413880	58948	445390	314320	379720	614550
Q9UDR5	Q9UDR5	Alpha-aminoadipic semialdehyde synthase, mitochondrial	AASS	5557300	3812000	6176000	5779600	5725300	9699400	4181300	5638300	5250400	8080300	6488700	8766100	8171700	7126400	4301100	2935200	4069500	8429500	6200000	23	23	23	33.9	33.9	33.9	0	187.37	590430000	192	3416300		9606	234320	93612	332440	125220	199500	372740	26493	125990	31619	178510	286730	547230	259280	117680
P21281;P15313	P21281	V-type proton ATPase subunit B, brain isoform;V-type proton ATPase subunit B, kidney isoform	ATP6V1B2;ATP6V1B1	0	3120200	4848900	3510500	2693800	2116400	2998400	3937900	2759000	2432700	3408600	4303000	3379600	3160500	3167600	3622000	2996300	0	2163900	10	10	10	28.4	28.4	28.4	0	45.439	160000000	91	3383100		9606;9606	89440	93462	976000	102860	105660	56674	145170	279920	160850	137000	73250	331070	233780	90659
Q06210	Q06210	Glutamine--fructose-6-phosphate aminotransferase [isomerizing] 1	GFPT1	0	5367500	17194000	4974300	3898800	4734600	4846900	6064100	9085800	0	5833100	7131000	16823000	7896100	5373200	4381700	7410300	3781800	0	17	17	15	37.8	37.8	32.6	0	177.42	376590000	131	3379700		9606	0	96329	908570	122560	53819	343090	59721	60813	397040	40034	168070	287650	462510	106190
Q9NYL4	Q9NYL4	Peptidyl-prolyl cis-trans isomerase FKBP11	FKBP11	0	0	0	0	0	0	0	0	0	0	0	0	0	0	0	0	0	0	0	1	1	1	17.9	17.9	17.9	0	9.3874	26979000	10	3372400		9606	600970	0	0	683290	179490	0	0	0	0	0	0	0	347840	0
P06396;CON__Q3SX14	P06396	Gelsolin	GSN	0	7169400	3909300	5740200	2839900	0	4795900	4131000	4600400	0	0	0	9657000	3886900	5702100	5384400	0	4419000	4155300	7	7	7	14.6	14.6	14.6	0	39.719	186590000	77	3332200		9606;-1	24002	453860	316040	354760	113440	0	149650	132280	111830	0	0	129740	680060	34984
Q5T1C6	Q5T1C6	Acyl-coenzyme A thioesterase THEM4	THEM4	0	0	0	0	0	0	0	0	0	0	0	0	0	0	0	0	0	0	0	2	2	2	9.2	9.2	9.2	0.00095012	2.4428	43152000	23	3319400		9606	264380	183670	306550	242180	212430	176100	0	0	74221	218230	243620	241630	291880	261090
Q9Y2Z0	Q9Y2Z0	Protein SGT1 homolog	SUGT1	5915600	7121700	5358600	0	0	4703800	5630800	0	5839800	0	0	0	6718400	4831300	0	6607100	0	7498600	0	8	8	8	26.6	26.6	26.6	0	18.329	126400000	39	3288000		9606	181730	402180	560210	0	0	122940	209280	52929	429130	165030	234730	72639	197040	315470
Q92930	Q92930	Ras-related protein Rab-8B	RAB8B	0	0	0	0	0	0	0	0	0	0	0	0	0	0	0	0	0	0	0	5	3	3	30.4	21.7	21.7	0	11.688	39451000	15	3287500		9606	0	664080	1002200	296220	0	0	0	0	0	233940	0	182030	541600	0
Q15785	Q15785	Mitochondrial import receptor subunit TOM34	TOMM34	3318100	0	5403300	2241600	0	0	0	0	4665700	0	2187800	0	2153900	2475500	0	1041500	2165900	0	0	10	10	10	44.7	44.7	44.7	0	190.25	96551000	74	3277600		9606	129440	158780	830350	133950	99702	97331	82524	280460	222400	185530	69868	159860	176630	148040
P48637	P48637	Glutathione synthetase	GSS	7103500	11490000	5675100	7398500	4853300	6150200	9417800	11254000	5603700	8160100	0	5493200	7333000	7375000	7888600	9454900	8301900	0	11833000	8	8	8	28.9	28.9	28.9	0	66.837	227830000	69	3264500		9606	169670	113560	100590	205140	226490	150900	263140	183350	96632	342440	131590	196220	277390	239000
Q8TBY9	Q8TBY9	Cilia- and flagella-associated protein 251	CFAP251	14648000	15119000	5761300	11285000	14826000	18690000	13675000	14688000	13259000	16883000	14733000	16219000	12257000	15511000	10731000	11542000	15370000	15728000	19432000	17	17	17	20.9	20.9	20.9	0	81.388	704080000	191	3257400		9606	34244	116700	29413	61118	387300	190580	121050	418030	113480	189310	57792	400190	96534	231450
Q8NFH4	Q8NFH4	Nucleoporin Nup37	NUP37	0	0	0	2618700	0	0	0	2390500	2757600	0	0	0	0	0	2455800	2112900	0	2641100	0	7	7	7	27.3	27.3	27.3	0	14.12	45564000	44	3254600		9606	110400	0	656340	306140	0	0	0	407440	293500	134570	0	0	268780	0
O14841	O14841	5-oxoprolinase	OPLAH	0	140380000	0	0	541650	3416900	8092300	9957700	3661100	0	1818200	2958100	2620200	7500000	0	2605300	0	5361100	0	40	40	40	50.2	50.2	50.2	0	323.31	719270000	160	3249900		9606	0	2590300	42687	0	68784	47349	109630	222750	34832	27733	93642	263690	86288	149760
O43707;Q9H254	O43707	Alpha-actinin-4;Spectrin beta chain, non-erythrocytic 4	ACTN4;SPTBN4	0	9925300	2505900	4392600	2661300	0	3424000	7348800	5989300	0	0	5997300	19356000	4728700	6885700	12775000	4775400	4354600	1331200	21	21	13	31.2	31.2	21.3	0	102.13	379430000	132	3242100		9606;9606	36699	365720	105660	119490	82176	33622	75339	244050	134380	33986	0	184100	841730	182030
P61289	P61289	Proteasome activator complex subunit 3	PSME3	0	3408400	0	2843100	0	0	0	0	0	0	0	0	0	0	0	3961700	0	0	0	4	4	4	23.2	23.2	23.2	0	40.866	45127000	34	3231600		9606	152420	482730	289620	433570	148040	0	0	268090	132440	201200	0	114900	0	108090
O43854	O43854	EGF-like repeat and discoidin I-like domain-containing protein 3	EDIL3	0	0	13270000	0	0	0	0	0	0	0	0	2118600	0	1599900	0	4572200	3071600	0	0	9	9	9	25.2	25.2	25.2	0	28.651	118200000	48	3223700		9606	0	0	1721200	0	0	0	0	89052	99218	0	0	303960	109690	103090
Q3MIX3	Q3MIX3	Uncharacterized aarF domain-containing protein kinase 5	ADCK5	5368900	4026800	5489400	0	3131200	4119900	4733500	5447800	4191600	5918200	5044300	4765200	2535200	4130300	4693400	2276100	4648100	4825900	4056900	9	9	9	23.1	23.1	23.1	0	60.138	203520000	82	3223100		9606	218750	96705	608740	0	75406	72872	201910	222370	68683	122770	84754	226510	80561	113320
[truncated: 1,243 more rows]
[truncated: 43 more columns]

## Sheet: Table S3
Table S3- List of quantified proteins by LC-MS/MS analysis.
[truncated: 1,215 more rows]
[truncated: 43 more columns]

## Sheet: Table S4
Table S4 -Results from the differential expressing testing. Statistical significance for differential regulation was set at FDR < 0.1 or p-value < 0.05 and |log2FC| = 1.50
[truncated: 1,840 more rows]
[truncated: 5 more columns]

## Sheet: Table S5
Table S5 - List of identified phosphosites by LC-MS/MS analysis.
[truncated: 1,567 more rows]
[truncated: 27 more columns]

## Sheet: Table S6
Table S6 - List of quantified phosphosites by LC-MS/MS analysis.
[truncated: 301 more rows]

[truncated: 5 more sheets: Table S7, Table S8, Table S9, Table S10, Table S11]
